# Supplementary material for: Wide-field fluorescence lifetime imaging of single molecules with a gated single-photon camera
Source: Light Sci Appl. 2025 Aug 4;14:258. doi: 10.1038/s41377-025-01901-2 (PMC12319105; doi:10.1038/s41377-025-01901-2)
Supplement: Supplementary file 2 — Data Set [file 41377_2025_1901_MOESM2_ESM.zip]

Archive with 23 entries (19 files):
- curated-data-SPAD-FLIM-proofs/
- curated-data-SPAD-FLIM-proofs/Fig3/
- curated-data-SPAD-FLIM-proofs/Fig3/Fvalues_SBR10.3.txt
- curated-data-SPAD-FLIM-proofs/Fig3/Fvalues_SBR2.7.txt
- curated-data-SPAD-FLIM-proofs/Fig3/normalized_gate_delay.txt
- curated-data-SPAD-FLIM-proofs/Fig3/Fvalues_SBR4.1.txt
- curated-data-SPAD-FLIM-proofs/Fig3/Fvalues_SBR1.7.txt
- curated-data-SPAD-FLIM-proofs/Fig3/Fvalues_SBR89.8.txt
- curated-data-SPAD-FLIM-proofs/Fig3/Fvalues_SBR0.8.txt
- curated-data-SPAD-FLIM-proofs/Fig2/
- curated-data-SPAD-FLIM-proofs/Fig2/lifetimesLD555.txt
- curated-data-SPAD-FLIM-proofs/Fig2/lifetimesCy3B.txt
- curated-data-SPAD-FLIM-proofs/Fig2/lifetimesAF488.txt
- curated-data-SPAD-FLIM-proofs/Fig4/
- curated-data-SPAD-FLIM-proofs/Fig4/trace_donor-acceptor.npz
- curated-data-SPAD-FLIM-proofs/Fig4/trace_donor-only_FRET.npz
- curated-data-SPAD-FLIM-proofs/Fig4/lifetimes_D.txt
- curated-data-SPAD-FLIM-proofs/Fig4/trace_donor-only_noFRET.npz
- curated-data-SPAD-FLIM-proofs/Fig4/Int_FRET.txt
- curated-data-SPAD-FLIM-proofs/Fig4/Lft_FRET.txt
- curated-data-SPAD-FLIM-proofs/Fig4/lifetimes_1step.txt
- curated-data-SPAD-FLIM-proofs/Fig4/lifetimes_DA.txt
- curated-data-SPAD-FLIM-proofs/Fig4/README-for-npz-files.txt
