# Supplementary material for: Wide-field fluorescence lifetime imaging of single molecules with a gated single-photon camera
Source: Light Sci Appl. 2025 Aug 4;14:258. doi: 10.1038/s41377-025-01901-2 (PMC12319105; doi:10.1038/s41377-025-01901-2)
Supplement: Supplementary file 2 — Data Set [file 41377_2025_1901_MOESM2_ESM.zip › curated-data-SPAD-FLIM-proofs/Fig3/Fvalues_SBR10.3.txt]

9.383116331960948742e+01
2.676718632204722681e+01
2.940333262506236522e+01
1.124896204198364558e+01
1.177449808182270807e+01
7.156670927911561897e+00
6.192041090425551175e+00
6.042680144461780145e+00
5.777831528888000889e+00
6.135722144996015537e+00
4.191029786827843218e+00
3.949259921760781555e+00
4.199430812255143586e+00
4.155234412455103943e+00
3.906270918253640367e+00
3.663056781647774152e+00
3.866789651110550174e+00
3.763269758197027581e+00
3.485879013191020004e+00
2.999789158757149021e+00
2.836261572107711348e+00
2.889332330481450217e+00
3.151556981426248516e+00
2.679220184761374135e+00
2.995969260248039667e+00
3.156357044338127249e+00
2.346699164468533549e+00
3.251198640594260336e+00
2.635773155551748292e+00
2.993964434885321158e+00
2.872344855953310905e+00
3.018676721121163364e+00
2.562600069766971966e+00
2.557063752990660355e+00
2.946646431495046681e+00
2.505134096651810083e+00
2.844661553694274314e+00
2.746212087254332523e+00
2.976074513412826139e+00
2.462526388998519611e+00
2.722832092466701326e+00
3.080806166137071589e+00
2.883380009367180197e+00
3.193537278234308552e+00
3.045372044803722922e+00
3.076205662245222960e+00
2.615487286369009290e+00
3.024359296680512177e+00
2.557577630824448001e+00
3.185581520093844876e+00
3.308966390673306890e+00
3.192213143776998496e+00
2.994850463843845567e+00
2.940152407351682928e+00
3.228882143282621353e+00
3.234037601515308946e+00
3.464032810372469129e+00
3.747272256010824254e+00
3.830838209063524236e+00
3.285442102348985038e+00
3.478876881136588217e+00
4.081613271137354282e+00
4.274928345500425664e+00
3.929395316210985367e+00
3.953795595101333493e+00
4.252058996353127007e+00
4.722787870904051388e+00
4.882409000560910428e+00
4.697447778574185939e+00
4.463665108322603103e+00
4.952144992923306788e+00
5.292126747589650293e+00
5.715672056963966519e+00
5.460250740487968990e+00
5.875126860874992474e+00
7.096620345799397711e+00
6.365252514973980702e+00
5.691124105114766962e+00
6.905899392075456333e+00
8.195554573363718731e+00
5.636448297886016867e+00
6.051654832955398966e+00
7.042371632534150550e+00
8.249667808696395710e+00
7.187267016010595810e+00
8.708933262730644387e+00
9.565549224948927787e+00
7.829142553702940432e+00
7.793162394977724894e+00
9.743722340664701775e+00
8.993272052719934351e+00
9.456818036350979284e+00
1.003140244184545793e+01
9.812247345138050747e+00
8.522361683515335073e+00
1.008885069736592577e+01
8.525665775736120722e+00
1.168795089352195937e+01
