# Supplementary material for: Wide-field fluorescence lifetime imaging of single molecules with a gated single-photon camera
Source: Light Sci Appl. 2025 Aug 4;14:258. doi: 10.1038/s41377-025-01901-2 (PMC12319105; doi:10.1038/s41377-025-01901-2)
Supplement: Supplementary file 2 — Data Set [file 41377_2025_1901_MOESM2_ESM.zip › curated-data-SPAD-FLIM-proofs/Fig3/Fvalues_SBR2.7.txt]

1.273127696421709487e+02
3.741473536940342370e+01
1.756211330251387537e+01
1.443217379319093752e+01
1.087442680756301527e+01
8.523160029228685985e+00
9.295768970563679900e+00
8.083169139125173430e+00
6.039343932040091900e+00
6.761123129921923436e+00
6.103998045157106311e+00
5.693899265323153713e+00
5.366915922882570023e+00
4.567190826202039311e+00
4.965579019312676756e+00
4.683999391316203464e+00
4.741944255664224173e+00
3.976508972717596624e+00
3.860472374711995336e+00
4.529913074392792005e+00
4.087987204172247147e+00
4.342313254562784941e+00
3.951104074686608403e+00
4.210531591020116871e+00
3.934402918913912917e+00
4.165038215068282312e+00
3.493188425902206795e+00
3.855727805108530415e+00
4.007226456318758956e+00
3.791839605031224636e+00
3.794075476284610726e+00
3.999312405596129327e+00
4.432289233512880067e+00
4.517906838631636113e+00
3.655814427041153447e+00
4.403819763738535009e+00
4.318259826807994806e+00
4.214733397655717972e+00
4.034569529796489640e+00
4.572246083256259475e+00
4.169556843405427315e+00
4.466026872032394124e+00
5.073519466916073917e+00
5.059974673050260385e+00
4.338136110002519530e+00
5.191310601247374201e+00
4.708934581629505622e+00
5.035469002785144532e+00
4.040564175384091072e+00
5.718225344956159972e+00
5.686837122708034542e+00
5.434317091048293413e+00
5.899421614317047258e+00
5.698029116640526581e+00
5.788827202190035770e+00
5.959859542523701315e+00
5.650215615925350932e+00
6.407680147980578056e+00
6.746375699082755695e+00
5.737547086362695836e+00
6.606614459954023744e+00
6.711560461256035559e+00
7.250450304577220173e+00
7.156099504268559564e+00
7.378286108511607821e+00
8.097779629001180979e+00
7.940291800842368630e+00
9.774335672529099739e+00
1.101373109215273871e+01
1.022010648416187983e+01
1.138584876554536685e+01
1.022281692751617932e+01
1.001247890292634501e+01
1.173900544205424445e+01
1.079555304138522231e+01
1.067253038253915953e+01
1.097952967487242404e+01
9.919204429572479498e+00
1.079757400712658466e+01
1.099495529075659661e+01
1.140337768315222533e+01
1.120093175952045961e+01
1.088935820363360030e+01
1.096430382264792236e+01
1.246407021430716711e+01
1.101600207692120037e+01
1.297538883309018942e+01
1.391551237125951346e+01
9.474955939572403452e+00
1.393047523240191232e+01
1.380893541133897884e+01
1.065866161310554183e+01
1.364350422070937441e+01
1.388093874844910225e+01
1.118915497473942544e+01
1.283034389567475664e+01
1.440266154475586369e+01
1.322163061058517286e+01
