# Supplementary material for: Wide-field fluorescence lifetime imaging of single molecules with a gated single-photon camera
Source: Light Sci Appl. 2025 Aug 4;14:258. doi: 10.1038/s41377-025-01901-2 (PMC12319105; doi:10.1038/s41377-025-01901-2)
Supplement: Supplementary file 2 — Data Set [file 41377_2025_1901_MOESM2_ESM.zip › curated-data-SPAD-FLIM-proofs/Fig3/normalized_gate_delay.txt]

9.308413099861428952e-02
1.396261964979214343e-01
1.861682619972285790e-01
2.327103274965357238e-01
2.792523929958428686e-01
3.257944584951499856e-01
3.723365239944571581e-01
4.188785894937643306e-01
4.654206549930714476e-01
5.119627204923785646e-01
5.585047859916857371e-01
6.050468514909929096e-01
6.515889169902999711e-01
6.981309824896071436e-01
7.446730479889143162e-01
7.912151134882214887e-01
8.377571789875286612e-01
8.842992444868356117e-01
9.308413099861428952e-01
9.773833754854500677e-01
1.023925440984757129e+00
1.070467506484064302e+00
1.117009571983371474e+00
1.163551637482678647e+00
1.210093702981985819e+00
1.256635768481292770e+00
1.303177833980599942e+00
1.349719899479907115e+00
1.396261964979214287e+00
1.442804030478521460e+00
1.489346095977828632e+00
1.535888161477135805e+00
1.582430226976442977e+00
1.628972292475750150e+00
1.675514357975057322e+00
1.722056423474364051e+00
1.768598488973671223e+00
1.815140554472978618e+00
1.861682619972285790e+00
1.908224685471592963e+00
1.954766750970900135e+00
2.001308816470207308e+00
2.047850881969514258e+00
2.094392947468821209e+00
2.140935012968128603e+00
2.187477078467435554e+00
2.234019143966742948e+00
2.280561209466049899e+00
2.327103274965357294e+00
2.373645340464664244e+00
2.420187405963971639e+00
2.466729471463278589e+00
2.513271536962585539e+00
2.559813602461892934e+00
2.606355667961199885e+00
2.652897733460507279e+00
2.699439798959814230e+00
2.745981864459121624e+00
2.792523929958428575e+00
2.839065995457735525e+00
2.885608060957042920e+00
2.932150126456349870e+00
2.978692191955657265e+00
3.025234257454964215e+00
3.071776322954271610e+00
3.118318388453578560e+00
3.164860453952885955e+00
3.211402519452192905e+00
3.257944584951500300e+00
3.304486650450807250e+00
3.351028715950114645e+00
3.397570781449421151e+00
3.444112846948728102e+00
3.490654912448035496e+00
3.537196977947342447e+00
3.583739043446649841e+00
3.630281108945957236e+00
3.676823174445264186e+00
3.723365239944571581e+00
3.769907305443878531e+00
3.816449370943185926e+00
3.862991436442492876e+00
3.909533501941800271e+00
3.956075567441107221e+00
4.002617632940414616e+00
4.049159698439721566e+00
4.095701763939028517e+00
4.142243829438335467e+00
4.188785894937642418e+00
4.235327960436949368e+00
4.281870025936257207e+00
4.328412091435564157e+00
4.374954156934871108e+00
4.421496222434178058e+00
4.468038287933485897e+00
4.514580353432792847e+00
4.561122418932099798e+00
4.607664484431407637e+00
