# Supplementary material for: Wide-field fluorescence lifetime imaging of single molecules with a gated single-photon camera
Source: Light Sci Appl. 2025 Aug 4;14:258. doi: 10.1038/s41377-025-01901-2 (PMC12319105; doi:10.1038/s41377-025-01901-2)
Supplement: Supplementary file 2 — Data Set [file 41377_2025_1901_MOESM2_ESM.zip › curated-data-SPAD-FLIM-proofs/Fig3/Fvalues_SBR4.1.txt]

2.199080827527251927e+02
4.448622067537152702e+01
2.324089573352956606e+01
1.441390164288909759e+01
9.797805605627855741e+00
1.022553530238843500e+01
8.084768268488128129e+00
6.722639015989249955e+00
6.476736097464673492e+00
6.125126107181723789e+00
5.344275004957400377e+00
6.342034088831694838e+00
4.611026222507068617e+00
4.693299534604643775e+00
4.530865950741265635e+00
4.024048268187896404e+00
4.088733365041608891e+00
4.033252982159651445e+00
3.629252569999024569e+00
3.820056823058624929e+00
3.213214903837953162e+00
3.763218465320259387e+00
3.374098803452153295e+00
3.292576803068302915e+00
3.905432622025343026e+00
3.639441048988498739e+00
3.597086109783310004e+00
3.255439592093089640e+00
3.402150564246669617e+00
3.712859164958116409e+00
3.375556631015111275e+00
3.524894145478463248e+00
3.220828552458235627e+00
3.522473573409711456e+00
3.392628462528030742e+00
2.960820408383277869e+00
3.500105064557899937e+00
3.352824450221485453e+00
3.001052204853718042e+00
3.734316382293842551e+00
3.489948045209405159e+00
3.781349660921357714e+00
3.486804859369657450e+00
3.994349863652506549e+00
3.499264582811705271e+00
4.153918448063297575e+00
3.664850858180066950e+00
3.812264792724705753e+00
4.741499066890345837e+00
4.044950477726212412e+00
3.530546485567623183e+00
4.595895063250741153e+00
5.457638519282588696e+00
4.349948396480523449e+00
4.676420085772712731e+00
4.247204247590137705e+00
5.572370025331977672e+00
5.351011464675943685e+00
5.338010356851762950e+00
6.100069541463423839e+00
6.145442790714953141e+00
6.063309779523381238e+00
5.651543650792349105e+00
5.740600322479417983e+00
6.021273891841160797e+00
7.702916557681639631e+00
6.818174167226422888e+00
6.787226094535030896e+00
6.148273453293441548e+00
6.589887189182651817e+00
8.544012230236129213e+00
8.655963610802242414e+00
8.669316164658932067e+00
8.002978417732158789e+00
1.026780795947583691e+01
8.306848812792026138e+00
9.463600450286312693e+00
9.136456130536091180e+00
8.093906736064944596e+00
9.379634227176552486e+00
1.010666427403926804e+01
9.181051927239341381e+00
8.189155891613026483e+00
9.356277957559401059e+00
1.012907333872817084e+01
1.008628305795357250e+01
8.316905683832844787e+00
1.053255155088461059e+01
9.257678327056211742e+00
1.065085788397007249e+01
9.947885161832125789e+00
8.371863827223895882e+00
1.068526373546465003e+01
9.724883162005752979e+00
9.465629494997729765e+00
9.723841680141706689e+00
1.080322615634237593e+01
9.275065255833064626e+00
