# Supplementary material for: Wide-field fluorescence lifetime imaging of single molecules with a gated single-photon camera
Source: Light Sci Appl. 2025 Aug 4;14:258. doi: 10.1038/s41377-025-01901-2 (PMC12319105; doi:10.1038/s41377-025-01901-2)
Supplement: Supplementary file 2 — Data Set [file 41377_2025_1901_MOESM2_ESM.zip › curated-data-SPAD-FLIM-proofs/Fig3/Fvalues_SBR1.7.txt]

1.213805358414429065e+02
4.683636575249833101e+01
2.484584651172208680e+01
1.987287524286896456e+01
1.288865685442332421e+01
1.111582177274860506e+01
1.031897627066945056e+01
9.494849940242112041e+00
8.171051222608975095e+00
7.690432841202701653e+00
7.269468320428726038e+00
6.667759704934823617e+00
6.165291042744622807e+00
6.016598013128496625e+00
7.118373202592770177e+00
5.286785434344742463e+00
6.615882981841700428e+00
5.681701492180540214e+00
5.711664459325372256e+00
5.804282677318449046e+00
5.459658993431773411e+00
5.574699807811049013e+00
5.055866901696104421e+00
6.118425726465242853e+00
5.284926476896780301e+00
5.163995121867836602e+00
5.709594552784924559e+00
6.188526543860505491e+00
5.470972738462040574e+00
4.604555875017500632e+00
5.508780105445380215e+00
5.836241195760984546e+00
5.906648711660811735e+00
5.117408518638264958e+00
5.388528527614484531e+00
5.040658481740964980e+00
5.040202402337891741e+00
5.681803563890544417e+00
5.179515825983537880e+00
5.359567055058584550e+00
6.231741905040294682e+00
5.035481528482941727e+00
6.262624636381161736e+00
6.121637717063179274e+00
6.013801664275729486e+00
6.166007729989366304e+00
6.495969665257944392e+00
6.822137767126572605e+00
6.323683651320148869e+00
6.572423732423452236e+00
7.778456330523348505e+00
7.537510236837266397e+00
7.867334942882778570e+00
7.827777929631204223e+00
7.766416077446287147e+00
8.281197450411015737e+00
8.489411279455477910e+00
7.436981229913007141e+00
8.862765258672510527e+00
1.063345347359523885e+01
8.367040099301592093e+00
1.141556274871678411e+01
1.076734427765857482e+01
1.025462860206436844e+01
1.177628824839737831e+01
1.161549038573604875e+01
1.193290665144199281e+01
1.148640466878343247e+01
1.152399560549073598e+01
1.141530609957420594e+01
1.045176645100069379e+01
1.195537726882505147e+01
1.072005754503605424e+01
1.017842489405542850e+01
1.161488960293185357e+01
1.348485556590229884e+01
1.370460247732506964e+01
1.318733691408983866e+01
1.069692656411288567e+01
1.311525703149921007e+01
1.577782162421552314e+01
1.347414802075666707e+01
1.089899821650025480e+01
1.490051508379546163e+01
1.348285001791517068e+01
1.116322871986834464e+01
1.177061669891879880e+01
1.289510267259105980e+01
1.155165298091582748e+01
1.276690019771028517e+01
1.260916364330143224e+01
1.424312271457933754e+01
1.304450864756828032e+01
1.323119227703654488e+01
1.262254350353180143e+01
1.286662835906922631e+01
1.482152433779147849e+01
1.376959463357287738e+01
