# Supplementary material for: Wide-field fluorescence lifetime imaging of single molecules with a gated single-photon camera
Source: Light Sci Appl. 2025 Aug 4;14:258. doi: 10.1038/s41377-025-01901-2 (PMC12319105; doi:10.1038/s41377-025-01901-2)
Supplement: Supplementary file 2 — Data Set [file 41377_2025_1901_MOESM2_ESM.zip › curated-data-SPAD-FLIM-proofs/Fig3/Fvalues_SBR89.8.txt]

1.276691671405802424e+02
1.883969761806936916e+01
1.282101757372277895e+01
1.177747495710979564e+01
7.364504525607113550e+00
6.429420306116556461e+00
6.564104340776014901e+00
4.257447186066633193e+00
4.440024607920697086e+00
4.674355213925891483e+00
4.416355660342406786e+00
4.314349464379068522e+00
3.423240669022952432e+00
3.287948625435576311e+00
3.434181354401330211e+00
3.338396095620411064e+00
2.910576778861850400e+00
3.176294911571552415e+00
3.032007420046883617e+00
2.615508128573928559e+00
2.847755825690407416e+00
2.856092162330121198e+00
2.567030048206413007e+00
2.362086667179394972e+00
2.574191303642979545e+00
2.424352869787447684e+00
2.150938850128176760e+00
2.310547614919536308e+00
2.021768259021294423e+00
2.234539668433363602e+00
2.500449213800961967e+00
2.431580227209145129e+00
2.383650733988195380e+00
2.377677455909441573e+00
2.176281740507490348e+00
2.329623664306475828e+00
2.399704898931088959e+00
2.460732496732248364e+00
2.282010357321002214e+00
2.148652174953942673e+00
2.337216720801205128e+00
2.067274902005481696e+00
2.132029083788054891e+00
1.990498386170928891e+00
2.192091155948023840e+00
2.448425135186101720e+00
2.265227004648926457e+00
2.169978914254751423e+00
2.188968153064974942e+00
2.086049600042452656e+00
2.064810633291480624e+00
2.254081836118418725e+00
2.231160369491989925e+00
2.373080240973866939e+00
2.263071319247905500e+00
2.294618638951778866e+00
1.966889832385069647e+00
2.294568337956707005e+00
2.527178561893504316e+00
2.263430650796623311e+00
2.569200107068916772e+00
2.265786963264654119e+00
2.530342145748349036e+00
2.385079850009169888e+00
2.319733503004724362e+00
2.689387886127181382e+00
2.685216095766325139e+00
2.831453568593459202e+00
2.646974750621184924e+00
2.748111804913331735e+00
2.653512103460972771e+00
3.160769199916972916e+00
2.665076801830454478e+00
3.056218451733660579e+00
3.129953477758252944e+00
3.561922148361162055e+00
3.721802224840090378e+00
3.668688185063496032e+00
3.658669898083672045e+00
3.874094012487411032e+00
3.468546200042840866e+00
3.582873233843505201e+00
3.836566626464631646e+00
3.927504493021868104e+00
3.824223225262780801e+00
4.399650040813696705e+00
3.934125298901431478e+00
4.595022077794487458e+00
5.499295097595455317e+00
5.446147898224602990e+00
5.401207532151519608e+00
5.772390971403456916e+00
5.863739872704734957e+00
5.778343343864878356e+00
5.795554937879427548e+00
6.351137385314792105e+00
5.684122861429089291e+00
6.449806071417572895e+00
