# Supplementary material for: Wide-field fluorescence lifetime imaging of single molecules with a gated single-photon camera
Source: Light Sci Appl. 2025 Aug 4;14:258. doi: 10.1038/s41377-025-01901-2 (PMC12319105; doi:10.1038/s41377-025-01901-2)
Supplement: Supplementary file 2 — Data Set [file 41377_2025_1901_MOESM2_ESM.zip › curated-data-SPAD-FLIM-proofs/Fig3/Fvalues_SBR0.8.txt]

5.044662167686173007e+02
4.779051615026024535e+01
1.051252116303965920e+02
2.347581627469574528e+01
1.873099828165573655e+01
1.449564770451796569e+01
1.611079404951478722e+01
1.397582318724037265e+01
1.183529174381341420e+01
1.202191480504388466e+01
1.061224529067455791e+01
9.601029391258855128e+00
1.116217965668489320e+01
9.103153455139803896e+00
9.612675609349325967e+00
8.863647520647059963e+00
9.080586751392965894e+00
8.624997053888780130e+00
7.901823812109305400e+00
7.650449876981139319e+00
7.957867034676910478e+00
7.440316635416025726e+00
8.859239897743922398e+00
7.621154256062930621e+00
7.649307613337117395e+00
7.510990253134035122e+00
7.887750720269494309e+00
8.164685860995602340e+00
7.247080482240740196e+00
7.803799549344150321e+00
8.269230073536435910e+00
7.590698730892372126e+00
8.860640828131465696e+00
7.903206432750335964e+00
7.762275463975443657e+00
7.793067333730444801e+00
9.104915329905857391e+00
7.788681822395980170e+00
1.008606935297713569e+01
1.003320466772466091e+01
9.113361532225670913e+00
9.199296424187041410e+00
9.656709056939392966e+00
1.025571576190142942e+01
9.758466931816323964e+00
9.620561495456305678e+00
1.032561428254240887e+01
1.144151702000190340e+01
9.353961600900676743e+00
9.971358888347653604e+00
1.128649189693534538e+01
1.194608790211476546e+01
1.241552382990671255e+01
1.391372326535298853e+01
1.553269077859724767e+01
1.419034653721012518e+01
1.403427477759043107e+01
1.434118606877624025e+01
1.376024383405850671e+01
1.491381970504656174e+01
1.131570462344192407e+01
1.475219451560653994e+01
1.492189835716612656e+01
1.684170577157744120e+01
1.356605655134525712e+01
1.495937996468744480e+01
1.561438116011307997e+01
1.375941578920197905e+01
1.476269106390461161e+01
1.508462951637324245e+01
1.784288344317052122e+01
1.342139298029277406e+01
1.327770709972088881e+01
1.397839959405644983e+01
1.629861767081733959e+01
1.677035992605070547e+01
1.396667693364210905e+01
1.281718551754718405e+01
1.589198387404569424e+01
1.395040032855447976e+01
1.534229650055705818e+01
1.617630161265993038e+01
1.743177962198313580e+01
1.506902709406545782e+01
1.538117895490614195e+01
1.483453137490817753e+01
1.606784359415429364e+01
1.665830883650622951e+01
1.464631077605385556e+01
1.758530108954790450e+01
1.775015916371485858e+01
1.672178563068382928e+01
1.496050622587439882e+01
1.675156876476118484e+01
1.608804566077932918e+01
1.497761407293188896e+01
1.472518604572623602e+01
1.609995633707082163e+01
