# Supplementary material for: Wide-field fluorescence lifetime imaging of single molecules with a gated single-photon camera
Source: Light Sci Appl. 2025 Aug 4;14:258. doi: 10.1038/s41377-025-01901-2 (PMC12319105; doi:10.1038/s41377-025-01901-2)
Supplement: Supplementary file 2 — Data Set [file 41377_2025_1901_MOESM2_ESM.zip › curated-data-SPAD-FLIM-proofs/Fig2/lifetimesLD555.txt]

1.852272515485321902e+00
2.087336735799177667e+00
2.156267027931352054e+00
2.203099609218900135e+00
2.847186583457173015e+00
2.102844498298330755e+00
1.919812617592451476e+00
1.840298804925087239e+00
3.215243452660925261e+00
1.658065875399413969e+00
1.878673218569899550e+00
1.904017234515359425e+00
1.788526408289464520e+00
1.725024784250238641e+00
1.926113457047192945e+00
1.619632311175817740e+00
1.653512749611783406e+00
2.116394778389147913e+00
1.869378612658354699e+00
1.811289263616710166e+00
1.852557963936028784e+00
1.863357935184629000e+00
1.717774180089448821e+00
1.542289795735173996e+00
1.843540049483613164e+00
1.500180041297622502e+00
2.416683233453792212e+00
1.672136116993240051e+00
1.682819086157229638e+00
1.728949334754037226e+00
1.644203566817930229e+00
1.648853791496843524e+00
2.094034065167219794e+00
1.740633747120237329e+00
1.695844704194141350e+00
1.556959879604495889e+00
1.666630332749009291e+00
1.580499375882376656e+00
1.787302709709532422e+00
2.203759510460849391e+00
1.613548021231912433e+00
2.257793507958772317e+00
1.724072520937778741e+00
1.655572772062021691e+00
1.699102509024881469e+00
1.806245272402091651e+00
1.897835675146422263e+00
1.735528401460041614e+00
1.732391687028920879e+00
1.696897076815257144e+00
1.837148754449893895e+00
1.883519144847901616e+00
1.736301003802512843e+00
1.710451650821943170e+00
1.744488416238228812e+00
1.645587471933704693e+00
1.829734670047833633e+00
1.886179449786639761e+00
2.161361223895218231e+00
2.137299030372267872e+00
1.782500080385881036e+00
1.652070182429178802e+00
1.555602053682201280e+00
1.797120426287640571e+00
1.738189207841210893e+00
1.661990060387162460e+00
1.378595373434133187e+00
1.873492840864567688e+00
1.617797638131902138e+00
1.605964249673245581e+00
1.736711437854605578e+00
1.718790463988630224e+00
1.873556908998342596e+00
1.948477794613886482e+00
1.720135023751501402e+00
1.689951237666547090e+00
1.843389642882705015e+00
1.915195404806338431e+00
1.654456291424408532e+00
1.457213021515590290e+00
1.562402785988834975e+00
1.687095523712879519e+00
1.686818549327351535e+00
1.694222139692373785e+00
1.775895153854875064e+00
1.721116743086883449e+00
1.545347086084930766e+00
2.030498124494047651e+00
1.603566237321222276e+00
1.521569380015520112e+00
1.817928977195702567e+00
1.698279102309897759e+00
2.094969466561368510e+00
1.536582159203450315e+00
1.709027485734726737e+00
1.867087108903026760e+00
1.832739818021646094e+00
1.938123835476759593e+00
1.596407065193125030e+00
1.603619086477275912e+00
1.639153057992371654e+00
1.644396018703203177e+00
1.605940396082341959e+00
1.513840957266344045e+00
1.342171016262145411e+00
1.791957338342694550e+00
1.618456157245983240e+00
1.689435404726602030e+00
2.018016659586149508e+00
1.680893015461050632e+00
1.774812490562610812e+00
1.596904030462551027e+00
1.772228742845598282e+00
1.618900510547939264e+00
1.451761744034912427e+00
1.598734207103735594e+00
1.658870647023552802e+00
1.751377684194834305e+00
1.677367368691844662e+00
1.738516625406217431e+00
1.471221569370760207e+00
1.632222013270959060e+00
1.514206664285994819e+00
1.577071038010811499e+00
1.637950281793723262e+00
1.833368282617802603e+00
1.791575328100373010e+00
1.457293230133181128e+00
1.577676412411281648e+00
1.785119471667150792e+00
1.521896576756185171e+00
1.641362672685932722e+00
1.951708281466772998e+00
1.600315551552059956e+00
1.729903212353971043e+00
1.668504076237757205e+00
1.660861033976398282e+00
1.790809973032528868e+00
1.598269741915644415e+00
1.764334603296604298e+00
1.865638815567397080e+00
1.708418729827374971e+00
1.729477431714210089e+00
2.381015968676436501e+00
1.554238815097604753e+00
1.390763634420963291e+00
1.379687141015745189e+00
1.835530285967687636e+00
1.693270723500243991e+00
1.614996057226093518e+00
1.469169851050087017e+00
1.627222919100883125e+00
1.649930631409880055e+00
1.630726187622344225e+00
1.543643294398804322e+00
1.711468834200325029e+00
1.712493016665427303e+00
1.624643947292476076e+00
1.483362057466792505e+00
1.570424505664453685e+00
1.677031226598898916e+00
1.618762568334268126e+00
2.045206654857605333e+00
1.506868766637352586e+00
1.580100531065778968e+00
1.549711084929181970e+00
1.625050880078750204e+00
1.935075918861000499e+00
1.567836945178816110e+00
1.811517467578250606e+00
1.685412727795785104e+00
1.643796308410325979e+00
1.778800495828400496e+00
1.688701818361273421e+00
1.559707946712054927e+00
1.931919216167545361e+00
1.840389374661470345e+00
1.995573740128653295e+00
1.638418871210610250e+00
1.755181752808357531e+00
1.669071328321172443e+00
1.346003335019263281e+00
1.423747146076187686e+00
1.910243525626355243e+00
2.807993244400045274e+00
1.793088109140282826e+00
1.569027620183328420e+00
1.560486328799235434e+00
1.850992067234485727e+00
1.720287831437427473e+00
1.594923314190174635e+00
1.353469820525208478e+00
1.594149741434156331e+00
1.800171099011110387e+00
1.773983864828844625e+00
1.638299405971594513e+00
1.600033257652424323e+00
1.895118912543829248e+00
1.290587686453488647e+00
1.621382593589770549e+00
2.012505090595048340e+00
1.743823983493394625e+00
1.468570262442268293e+00
1.981497421072647924e+00
1.448571921176263544e+00
1.468769114036605261e+00
1.884979699812534770e+00
1.485059684058861906e+00
2.210349997449314152e+00
1.663283634512078279e+00
1.531551657523268606e+00
1.699333645992999742e+00
1.677182072438387017e+00
1.566835926806603663e+00
1.728684590337297822e+00
1.573551581563190416e+00
1.420695964507089792e+00
1.609419108982219404e+00
1.557514219863448401e+00
1.827578371304421134e+00
1.619386289269686863e+00
1.592329759054388338e+00
1.490372187382502878e+00
1.630252326039066224e+00
1.506934680925822834e+00
1.866010629100437246e+00
1.797309656938524736e+00
1.717145963489299376e+00
1.844301478472785583e+00
1.447882363388817373e+00
1.586341916604891322e+00
1.522437092226157196e+00
1.463904617126271068e+00
1.717660189177785401e+00
1.893775640716945707e+00
2.249912905702657451e+00
1.653280825389376929e+00
1.491407167836732661e+00
1.318017242389065258e+00
1.426998386924253071e+00
1.683937223850869191e+00
1.760156095596433712e+00
1.999441808728322112e+00
1.272474873429875419e+00
1.944122463720348026e+00
1.275723650566150669e+00
1.489158415482998876e+00
1.679679115065434214e+00
1.679874506429378522e+00
1.836847057142956929e+00
1.248131462683563120e+00
2.025983291373890438e+00
1.428901333295310883e+00
1.731018548415773184e+00
1.461501793475584066e+00
1.921158831921718990e+00
1.624930240551307747e+00
1.591552675520911508e+00
1.529206035112376183e+00
1.534848550880999252e+00
1.675047215151762359e+00
1.631436332262766076e+00
1.591685863978730797e+00
1.537861924550188775e+00
1.852837154468088166e+00
1.529161139145298387e+00
1.672537718300865173e+00
1.587201028699281258e+00
1.868032583766802812e+00
1.988147983238351957e+00
1.804154720057479011e+00
1.533245147639902273e+00
1.748278693714523824e+00
1.564394201361919645e+00
1.387384203113292802e+00
1.533426240022845777e+00
1.748586276396675521e+00
1.481776466968292461e+00
1.663326393423805838e+00
1.491647858080106470e+00
1.627779818067207840e+00
1.431208897566715210e+00
1.644357894310276125e+00
1.533859522713127088e+00
2.485586953589444814e+00
1.394256781033673676e+00
1.742489959039902336e+00
1.625689716431108378e+00
1.433240195833296315e+00
1.474711938349870799e+00
1.623814167737100300e+00
1.449661781683427408e+00
1.630949330526226371e+00
1.457836578785176584e+00
1.404713736946497260e+00
1.654749185398067590e+00
1.619458080189892568e+00
1.599352855760266756e+00
1.641854723377770053e+00
1.939021489922116093e+00
1.693511024977534474e+00
1.924359469655229748e+00
1.616566747866989395e+00
1.982498082217648561e+00
1.551549731922787112e+00
1.508739158443205275e+00
1.558201932135947265e+00
1.745024783262471013e+00
1.987424995025820484e+00
1.566307953574007650e+00
1.401597488899031685e+00
1.920134647899529590e+00
1.787413678764646852e+00
1.811450169050251136e+00
1.760956703732613038e+00
1.592713335937907981e+00
1.583956323160718993e+00
1.891716363380486321e+00
1.511649173357445974e+00
1.545283373145316386e+00
1.281289927681285468e+00
1.561112447983158846e+00
1.635157577178404154e+00
1.388180235809538532e+00
1.692045591717127984e+00
1.315164256528409625e+00
1.540335835829002686e+00
1.620715616792983926e+00
1.542592344164829266e+00
1.457051833405768715e+00
1.169223611476178704e+00
1.537701643002612473e+00
1.615773272061547416e+00
1.916846795403814419e+00
1.744518619786047164e+00
2.009149633997184381e+00
1.346301581886577337e+00
1.714489701094322971e+00
1.562416285174208053e+00
1.534198051052038103e+00
1.663663298128426948e+00
1.493806840652986523e+00
1.345713640571776004e+00
1.220763305655746533e+00
1.650335455242821547e+00
1.593684574860632530e+00
1.589653378552961183e+00
1.864809985575046403e+00
1.594540974651420084e+00
1.714261699023934105e+00
1.504837429557308370e+00
1.755020344462691284e+00
1.314150131387926246e+00
1.421609151291382878e+00
1.213371645288410905e+00
1.641422019307138491e+00
1.831090261133566433e+00
1.538996511067358020e+00
1.511561401578897401e+00
1.899782287747735499e+00
1.959840425135256803e+00
1.509438548955437165e+00
1.604681069049915143e+00
1.689267480413947364e+00
1.488132816545649773e+00
1.432824087743827635e+00
1.718015580436353273e+00
1.869209236215883196e+00
1.635677845964451871e+00
1.315320770255311356e+00
1.170785752277888170e+00
1.602164462396118427e+00
1.643390976727418629e+00
1.892579130379873797e+00
1.577807557144597750e+00
1.649934036475383836e+00
1.036861344236214233e+00
1.015996394865655406e+00
1.653515107929616201e+00
1.634998590293432752e+00
1.271283415957882967e+00
2.362840929621032871e+00
1.588529551846440402e+00
1.608582650922256718e+00
1.364516048747000276e+00
1.485701123135085844e+00
1.728269658334022907e+00
1.495830489546899011e+00
1.618299552414573128e+00
1.727796859005408692e+00
1.457060254922393883e+00
1.791475610086628478e+00
1.514952286036278517e+00
1.688373339106126636e+00
1.442563063154659098e+00
1.810778279548861613e+00
1.531554857865973007e+00
1.373373587187223022e+00
1.451930913647001775e+00
1.416745315744797562e+00
1.289896438080493590e+00
1.558529340836092070e+00
1.291748140332605654e+00
1.445530802491098221e+00
1.791321018946088417e+00
1.471862843896361905e+00
1.630845799645431304e+00
1.590215713389122154e+00
1.074793233034101458e+00
1.442745532059304336e+00
1.287735850890423306e+00
1.462039582864856913e+00
1.025257326192553942e+00
1.790450985753233137e+00
1.793302974918837167e+00
1.934521704398051378e+00
1.799127804389309082e+00
1.943685952819394158e+00
1.956647268640739457e+00
1.855596949860219391e+00
1.456422085591725590e+00
1.626124125300721701e+00
1.535108749935504280e+00
1.888718603164281973e+00
1.500502506283573068e+00
2.141252985833814293e+00
1.919576100508908922e+00
1.904233977094065944e+00
1.625530326905396894e+00
1.915751064518005142e+00
1.757693430251197508e+00
2.000309951151928889e+00
1.791755530183611000e+00
1.991258628317195356e+00
2.212823785653045494e+00
1.568916087476248666e+00
1.730240793769833640e+00
1.794295572904623493e+00
1.791161236985852501e+00
1.769882513250630840e+00
1.732951262125490333e+00
1.827682597751590921e+00
1.539587903022449744e+00
1.590013224458319163e+00
1.534857363160738508e+00
1.804901586254335832e+00
2.076368179790029966e+00
1.446473295069155007e+00
1.566621228463300985e+00
1.475634526884213482e+00
1.567682034430826876e+00
1.644646022799205465e+00
1.721611088602187145e+00
1.733781244304577918e+00
1.662213534841014750e+00
1.795472380166887261e+00
1.790067149862579754e+00
1.719149222421885836e+00
1.676903317364517587e+00
1.797065246508994907e+00
1.665848369733079259e+00
1.534811728583661772e+00
1.394038538171259889e+00
1.743832913896737224e+00
1.980962927421709541e+00
1.573700337397631266e+00
1.618474152310254599e+00
1.807819185088321401e+00
1.614189924295634571e+00
1.934292236819783906e+00
1.657014013625440318e+00
1.520881069339030889e+00
1.710576482240146134e+00
1.643554748087403539e+00
1.663383266241877045e+00
1.884810114300202732e+00
1.496680706247481618e+00
1.791256214124023138e+00
1.563031989692051260e+00
1.605728164103535471e+00
1.727883380153934390e+00
1.470460900094646473e+00
1.916722518513205964e+00
1.740045480183666449e+00
1.709947001084575202e+00
1.858849777070848086e+00
1.413596247610580781e+00
1.640176070679267628e+00
1.313566278789797259e+00
1.805242924042688157e+00
1.823267618711783111e+00
1.524655800456214738e+00
1.532438085456028443e+00
1.866590171042819213e+00
1.848272355776791498e+00
1.480024304684475656e+00
1.709644679567394077e+00
1.705016057349150627e+00
1.714648289251203384e+00
2.203355110119657123e+00
1.715932135244893741e+00
1.421735473634009095e+00
1.653774988562179749e+00
1.419190496197203277e+00
2.301407987715661019e+00
1.930576346405434185e+00
1.757708979212687206e+00
1.758822768738873554e+00
1.649374379442604566e+00
1.523854285902188410e+00
1.623154029913794538e+00
2.160620708316892458e+00
2.841201404125599961e+00
1.999494077894381494e+00
1.572764498406779676e+00
1.511703361503587084e+00
1.892405196635950082e+00
1.443003903192396464e+00
1.669314011154564792e+00
1.148250717711286617e+00
1.690249344343759397e+00
1.742243047717710880e+00
1.746366932849885201e+00
1.712817915745824981e+00
1.560394063802506448e+00
1.457882198496828652e+00
1.476032776234318389e+00
1.359288517281697528e+00
1.506916418469945951e+00
1.860794145080742146e+00
1.471601635136343456e+00
1.391052281670388746e+00
1.860138798191231846e+00
1.983865985824026845e+00
1.753919834654749099e+00
1.617192450433530881e+00
1.707430305864988229e+00
1.452842940144445816e+00
1.432928720909885767e+00
1.819485131737217598e+00
1.337294545724054373e+00
1.624462128060625066e+00
1.738678178867570034e+00
1.616363847349223448e+00
1.542346455731171462e+00
1.556564269666657063e+00
1.658917641610776483e+00
1.994445182892968793e+00
1.526247839681886598e+00
1.405440289338084181e+00
1.154709139524722428e+00
1.720720853614852164e+00
1.662867116323685224e+00
1.349898225943146901e+00
1.871246381748564946e+00
1.501858159787421876e+00
1.473329352174001627e+00
1.462721340348017041e+00
1.754367324394078498e+00
1.533337762700353046e+00
1.562546767715722096e+00
1.388561833543068724e+00
1.466599585954856177e+00
1.671461388068295140e+00
1.634716644003233466e+00
1.586397192748849383e+00
1.868985475358379444e+00
1.668377743894797760e+00
1.535926719023014364e+00
1.500569933963497693e+00
2.059429301605520735e+00
1.464392540479057647e+00
1.475098713499503278e+00
1.183506376959252870e+00
1.605969357212312598e+00
1.566628318774784034e+00
1.528337091905404233e+00
1.494200529680533629e+00
1.851958273820470291e+00
1.526585287559986570e+00
1.388681059019823083e+00
1.286653629496189666e+00
1.992131243724861278e+00
1.307468250306595081e+00
1.480316531023281756e+00
1.734287372099666102e+00
1.611833385288358178e+00
1.618861059946916425e+00
1.715171932321422288e+00
1.623303170843436671e+00
1.655111316222429352e+00
2.204328982967052486e+00
1.580952477449790283e+00
1.615623525637526869e+00
1.582019925210675027e+00
1.489980177788414295e+00
1.434682669561752055e+00
1.718382892379582527e+00
1.543233912213269887e+00
1.473559103335606579e+00
1.788390433782104605e+00
1.636389804795992386e+00
1.916307728077294881e+00
1.546347710989023350e+00
1.527995233629863892e+00
1.570858991378190739e+00
1.167285174550181548e+00
1.750698652670108491e+00
1.435312378872012351e+00
1.499323244577149383e+00
1.543133925230974812e+00
1.399549578741410283e+00
1.456996962452645539e+00
1.521632452561599180e+00
1.494404720684868071e+00
1.447006210806768278e+00
1.780420801842290679e+00
1.490473127485769878e+00
1.534279607943523915e+00
1.502456367602265752e+00
1.871509538895805180e+00
1.432784779290766419e+00
1.887641056088252611e+00
1.657329634366336846e+00
1.744906923311108971e+00
2.047881562282823698e+00
1.696019860614611519e+00
1.630904421744443278e+00
1.358487258989196977e+00
1.184436628319265550e+00
1.652499273308331240e+00
1.639363213997025115e+00
1.591041577325458034e+00
1.658508221988017173e+00
1.114368206441594067e+00
1.659230359112197739e+00
1.398569142093751161e+00
1.478702535606503332e+00
1.558525840450142530e+00
1.791678105424251655e+00
1.790110874933221519e+00
1.669359962959470867e+00
1.537216435253281555e+00
1.567814564779127950e+00
1.748218869447240031e+00
1.921570529563081386e+00
1.717946545004300773e+00
1.623582151289658659e+00
1.533556036719120108e+00
1.402253337681257594e+00
1.269820237918829919e+00
1.486739145208852753e+00
1.238603561465163372e+00
1.819220434011851850e+00
1.241647591442398335e+00
1.551572322188980779e+00
1.975338726220084551e+00
1.666347693561103904e+00
1.541990697162029633e+00
1.632490986782202169e+00
1.765338710708529879e+00
1.758496120134747320e+00
2.081288340048262242e+00
1.723810710440934146e+00
2.114927525829916277e+00
2.113745880170769365e+00
1.832533834183850185e+00
1.942642909380043470e+00
1.820292766437913601e+00
2.022074954330589147e+00
2.012262239204439140e+00
2.413378332402064785e+00
1.973721918107832707e+00
2.058106826350221130e+00
1.600164806158915765e+00
1.760680924754232768e+00
1.873531387748491595e+00
1.943225552280118951e+00
1.872879854643509701e+00
1.447744762866573609e+00
1.829760023958474147e+00
1.699197841458183866e+00
3.924043551668431107e+00
1.541093558346410042e+00
1.569709306448640262e+00
1.614453105896847429e+00
1.488678891534118254e+00
2.020323615160538822e+00
1.874813134602050679e+00
1.718908397046447156e+00
2.660416115656704328e+00
1.682412611758212995e+00
2.713385987328654991e+00
1.723577222330689551e+00
1.384364239357603443e+00
1.683835434381251606e+00
1.673955176267464706e+00
2.226973322464064875e+00
1.659399320224189456e+00
1.897584157174693864e+00
1.762602307049806472e+00
1.720179810158912526e+00
1.475195737119272321e+00
1.866909094739117814e+00
1.812023627893638800e+00
1.655610184041123478e+00
1.601443942469552795e+00
1.644825350548133169e+00
1.723164835473163459e+00
2.148169490194952846e+00
1.499847197995896497e+00
2.029924121576220930e+00
1.666013514788497796e+00
1.555522344303523763e+00
1.858586669051500495e+00
1.492119337893949904e+00
1.594667822760155840e+00
1.649469656752913238e+00
2.045858137613122629e+00
1.597549411330782210e+00
1.595243738196178596e+00
1.618045313583077460e+00
2.454425548113330802e+00
1.599710881271081409e+00
1.722527700295973352e+00
1.917329272662885664e+00
1.502405565515906982e+00
1.715119965563968618e+00
1.732749935413543607e+00
1.440958245297310869e+00
1.600787055518765767e+00
1.649676347051704850e+00
1.606176144211379997e+00
1.618265943171859567e+00
1.958165829470432717e+00
2.068169687349261210e+00
1.611078709000005604e+00
1.348371705468301762e+00
1.631532657220560179e+00
1.415283149929479345e+00
1.570737787275368502e+00
1.811491753242520319e+00
1.497146318573298718e+00
1.655568480444029378e+00
1.431121711371757588e+00
1.925573034471853351e+00
1.765334590386114844e+00
1.952370416780025764e+00
1.527362352329246331e+00
2.024925840581011105e+00
1.361086129845205939e+00
1.656239854601872841e+00
1.650302130348598517e+00
1.672356507167408468e+00
1.839645233737428720e+00
1.957355790064376100e+00
1.953171523512855057e+00
1.641790264549203515e+00
1.638254090136614050e+00
1.554371257655416283e+00
1.791894922348065133e+00
1.230668642474544550e+00
1.824601115258870587e+00
1.620158912158719433e+00
1.612189651851536398e+00
1.514445272461749648e+00
1.827841487626113093e+00
1.642913185113857200e+00
1.926971984466624210e+00
1.615230615076619136e+00
1.670621540074168410e+00
1.579725697774923665e+00
1.502663398941002981e+00
1.697097392720154918e+00
1.416895723887342751e+00
1.851425449660468958e+00
2.108275205383888462e+00
1.547619003063650966e+00
1.529674423900345248e+00
1.519099026736197233e+00
1.735932063310116513e+00
1.590307119518387768e+00
1.426485338475549591e+00
1.753722847636176141e+00
1.424012187170264010e+00
2.068871727151176731e+00
1.604224529921126408e+00
1.796611460187042875e+00
1.408577544179025587e+00
1.732303217406017781e+00
1.509276202800601707e+00
1.624807554910782548e+00
1.631443074934787241e+00
1.847238680348212814e+00
1.761489614377520496e+00
1.664299268430495582e+00
1.560798391517115524e+00
1.491183204096039105e+00
1.717706339928543713e+00
1.698515037927156301e+00
-2.760354472981466412e+00
1.557789531241401404e+00
1.445812128881946323e+00
1.396594177647628499e+00
1.507016374333584929e+00
1.657784776010191363e+00
1.547400367363082063e+00
1.687482775300744198e+00
1.294504668323444907e+00
1.913677596529507863e+00
1.533035800032906959e+00
1.403184272148776612e+00
1.658039382997237299e+00
1.758399849015460203e+00
1.669825650151320895e+00
1.207032527323999682e+00
1.938272241461257650e+00
1.522177130170295767e+00
1.499692721835859333e+00
1.795274325290052264e+00
1.634994654499329236e+00
1.557124258508203241e+00
1.682481095133657512e+00
1.842870710165448012e+00
1.622024182880967169e+00
1.916506055072261905e+00
1.481618179192289775e+00
1.599332326134802917e+00
1.686153903613146321e+00
1.560908062762072834e+00
1.878625473110054678e+00
1.664802571735533920e+00
1.920376003382897157e+00
1.464249071237806676e+00
1.661712434602930610e+00
1.615590793363083755e+00
1.414526110466449937e+00
1.344785152600240563e+00
1.604172849267747170e+00
1.633612182425188797e+00
1.390984753075427571e+00
1.466393616264320521e+00
1.631876168301160446e+00
1.616647452302666377e+00
2.117732855101865930e+00
1.672831758659453216e+00
1.093555537021658752e+00
1.542206738646615838e+00
1.428162869073397401e+00
1.275688950712016823e+00
1.549376174176688714e+00
1.584870064459625416e+00
1.466792685325783552e+00
1.876865797640446365e+00
1.472377976800736343e+00
1.630110744776529730e+00
1.470732990634297632e+00
1.746002823666770398e+00
1.697132652458408719e+00
2.339110500064572218e+00
1.995343033743510741e+00
1.638249195833719751e+00
1.348121088405073609e+00
1.385832123715904363e+00
1.594373718068171186e+00
1.736798533177910553e+00
1.904712981111799319e+00
1.544147306142504616e+00
1.443242517447957729e+00
1.694637613012091926e+00
1.532578039506612200e+00
1.580916040059746619e+00
1.572501365651262972e+00
1.569173319516577569e+00
1.336441289005587230e+00
1.358030878587284995e+00
1.936858679512614367e+00
1.764669576236401971e+00
1.571664703104751704e+00
1.644862177404555537e+00
1.637719254611021968e+00
1.651656429748712629e+00
1.462055276407034476e+00
1.397519995079300470e+00
1.571556079822356677e+00
1.696235400746654243e+00
1.819792917230531160e+00
1.663255152601800013e+00
1.378151560418001242e+00
1.437646295575687017e+00
1.445699607845716050e+00
1.568170071313260028e+00
1.458445830956112133e+00
2.054835048588885549e+00
1.846382621547380642e+00
1.621576613733166194e+00
1.483292219515915056e+00
1.357797836993476448e+00
1.494321234765733086e+00
1.614717478020370356e+00
1.552488831991539753e+00
1.867193084118157209e+00
1.526571868458777903e+00
1.570869898990034041e+00
1.577085587218568508e+00
1.469722969541920721e+00
1.436463277877226608e+00
1.563486942244101563e+00
1.214030316036318391e+00
1.485235303735147561e+00
1.639598314164693926e+00
1.466159100961734074e+00
1.527588570340144614e+00
1.564008331312202182e+00
1.737269836775235277e+00
1.507644995613108607e+00
1.610415391817641817e+00
1.615571330632687763e+00
1.405998194458506712e+00
1.635635793512853819e+00
1.272094446495758868e+00
1.476094569290439917e+00
2.162127588002598078e+00
1.611403193331838901e+00
1.464141168536088555e+00
1.445391594927053491e+00
1.860865598936494614e+00
1.808255183234096730e+00
1.767197087239950060e+00
1.712539957599210405e+00
1.458867751556395698e+00
1.133893950271215090e+00
1.317382073970727374e+00
1.624548288651736616e+00
1.387049386486496783e+00
1.219066856750103067e+00
1.341866747911491409e+00
1.565128025613332197e+00
1.804981463684712129e+00
1.329586533551246674e+00
1.277779474866540088e+00
1.538774432933643466e+00
1.655094291647654092e+00
1.587947496849346329e+00
1.342655515097340047e+00
1.325588873238928711e+00
1.413218789111079676e+00
1.634403778209737146e+00
1.830811107737346788e+00
1.563213733532600402e+00
1.503878964006601704e+00
1.644004131807437208e+00
1.479054421679052655e+00
1.405453646518770361e+00
1.367083720026280869e+00
1.298094771216612209e+00
1.403309571517818544e+00
1.682274928782955925e+00
1.201434429521969882e+00
1.465861504970085605e+00
1.487682177478050649e+00
1.721898464345345436e+00
1.836080848446598468e+00
1.386810699209969355e+00
1.302547629338073332e+00
1.660263800398850798e+00
1.493128674631970076e+00
1.281130209981619750e+00
1.796139417142496475e+00
2.186149921449312306e+00
1.441887990684239451e+00
1.946431659936477709e+00
1.611104450175734115e+00
1.571355134813944288e+00
1.867006448207842118e+00
1.611372298153218141e+00
1.709982716280972426e+00
1.426957966539049494e+00
1.796699114616392645e+00
1.662006608524696505e+00
1.768353962226416387e+00
1.515663159574075269e+00
1.490729476091223749e+00
1.592246379586541360e+00
1.509141605407145592e+00
1.351099915020017805e+00
1.150450000536081374e+00
1.403047216306216205e+00
1.486170084745225717e+00
1.762224071032162165e+00
1.630181591841207256e+00
1.641968839112655232e+00
1.490278452568426282e+00
1.720707809270999089e+00
1.796141757497598856e+00
1.413254556942129314e+00
1.368788716241465586e+00
1.477443296526662175e+00
1.476627641049493622e+00
1.245994293270938025e+00
1.500947871481110196e+00
1.440654393806459987e+00
1.496666329812168073e+00
1.485552387543026098e+00
1.680245314507871068e+00
1.572722458071148521e+00
1.618409043322041052e+00
1.439948656447068931e+00
1.525834449358846934e+00
1.568253789404235876e+00
1.190433764949330175e+00
1.416117352425874998e+00
1.525271678696163979e+00
1.367340181646501174e+00
7.676143565441988503e-01
1.431027290278942932e+00
1.215245856479574504e+00
1.602308545077085755e+00
1.388776985327601521e+00
1.552740416941093216e+00
1.675574871017672773e+00
1.593840787711432672e+00
1.490681856631056013e+00
1.722563559689704871e+00
1.524957761422704783e+00
1.378865586816112376e+00
1.516993298751529773e+00
1.467058469467755755e+00
1.115539159637926936e+00
1.527083647107291942e+00
1.487716984257262176e+00
1.482480771780459339e+00
1.332581743557058385e+00
1.282143481315022093e+00
1.360323958077427564e+00
1.418031089254462751e+00
1.608540477929514267e+00
1.094779126505063260e+00
1.565708164456785845e+00
1.466933721310157646e+00
1.260018869229639460e+00
1.408453678130158426e+00
1.058140041818343091e+00
1.079004143852168918e+00
1.383601221727913000e+00
1.859209761877607336e+00
1.704974404690244860e+00
1.950564754766333841e+00
1.993365326415228456e+00
1.884753571423632534e+00
1.716396360846965008e+00
1.899612207700576816e+00
1.581135575136945359e+00
1.743299495857002945e+00
1.940426239355384608e+00
1.677222099581313408e+00
2.102601005165356529e+00
1.888423894828901828e+00
1.729309244858534544e+00
1.849038520548034414e+00
1.866538115887941496e+00
1.888456598545025678e+00
1.961324724144044573e+00
1.948129099273106846e+00
2.076556846879689555e+00
1.696691727384228132e+00
1.696315035551590578e+00
1.982830007360275815e+00
1.678541788510071298e+00
1.835660741163652743e+00
1.628568571944785104e+00
2.239735548142949284e+00
1.706436788044311204e+00
2.090549551521904359e+00
1.771055255527341554e+00
1.783959534558612781e+00
1.663929015240950271e+00
1.910704130238025877e+00
1.745621131081244615e+00
1.935547614490734203e+00
1.640669423951482520e+00
1.646056196836781949e+00
1.750320018379626807e+00
1.771204386572730716e+00
2.013327214087806460e+00
1.667091687645437137e+00
1.456439179660043548e+00
1.789274711526691375e+00
1.902730870415238584e+00
1.818652523531267384e+00
1.792950415035522216e+00
1.859222690939825506e+00
1.741610449871189958e+00
1.917738434674079118e+00
1.701886510680501896e+00
2.068271533591815814e+00
1.635960351185152817e+00
2.063133590754002711e+00
1.694740281990147146e+00
1.642863668239008090e+00
1.693402313689871930e+00
1.683396387578423470e+00
1.895294997012439309e+00
1.701963646547535181e+00
2.258220117102545554e+00
1.471432799590405960e+00
1.835015957609399839e+00
1.699524247144855504e+00
1.739971065693073804e+00
1.683624029682486478e+00
1.727567546870379944e+00
1.574250954923349433e+00
1.571751130095083493e+00
1.722648044355844288e+00
1.893282903999244482e+00
1.479841064514334503e+00
2.421544807525949139e+00
1.603939006061553263e+00
1.743313354784594482e+00
1.750214138687683496e+00
1.538835435375227156e+00
1.773384030495702479e+00
1.661569901379053249e+00
1.581683178308406434e+00
1.887724384479375406e+00
1.788224261732308307e+00
2.057988268424056688e+00
1.878599251180448348e+00
1.707774238017143897e+00
1.720511529244031168e+00
1.578337331407732247e+00
1.650390750500068782e+00
1.749582659093567694e+00
1.509674878861634761e+00
1.919249704699605763e+00
1.694808691343676399e+00
1.694669606894718461e+00
1.628122600617950999e+00
1.622726087445498733e+00
1.568656199989809874e+00
1.733510306374512755e+00
2.085526000062458252e+00
1.876506013445392806e+00
1.552287143135521186e+00
1.703208375828537235e+00
1.388997228280453466e+00
1.972273760748120885e+00
1.691005563564685232e+00
1.555818009578507022e+00
1.518227410239643138e+00
4.145012035514358928e+00
1.650607237111675785e+00
1.712312844177888316e+00
1.723422630845443893e+00
2.036639968888454888e+00
1.641692682249786595e+00
2.080508669057401505e+00
1.748690066225758732e+00
1.560099247978663284e+00
1.552838400373620420e+00
1.759015067915460584e+00
1.948042181387626526e+00
1.671969954389542545e+00
1.592223211328109622e+00
1.591869985850782765e+00
1.868646150803564554e+00
1.614653517787375536e+00
1.766262646135569048e+00
1.673324640252740192e+00
1.687075816516028670e+00
1.787206932507389157e+00
1.813319175911888737e+00
1.875787314563478025e+00
1.642158639751945204e+00
1.871375998668340257e+00
1.712016275319961256e+00
1.493717777324258256e+00
1.700434436357399770e+00
1.800538267723240660e+00
1.736671672956091816e+00
1.704339371648471602e+00
1.610262620719826065e+00
1.758622658571699748e+00
1.826960302057851981e+00
1.995691596948773183e+00
1.614411811032410604e+00
1.569829868912714810e+00
1.675803354877054119e+00
1.706581401112230445e+00
1.775769250385757392e+00
1.783234007637731322e+00
1.377053700083458621e+00
1.508666319387308885e+00
1.716901713910885974e+00
1.913527270781727241e+00
1.889665963565050344e+00
1.566341332821129750e+00
1.907313551867948043e+00
1.682534604391301869e+00
1.608607701589925609e+00
1.571355614968363401e+00
1.740208182111710355e+00
1.646297488938765818e+00
1.599440035529150927e+00
1.720741187648170190e+00
2.101066025900247158e+00
1.801625014475503050e+00
1.826823933112299736e+00
1.559454776571845391e+00
1.538428796665064269e+00
1.684252235322097890e+00
1.631181977823343399e+00
1.397490666807137627e+00
1.660528439409636681e+00
1.922055689583447080e+00
1.702902944400845220e+00
1.846964615148463773e+00
1.677029026368887177e+00
1.833862621654199110e+00
1.969457353626576701e+00
1.589719604291142785e+00
1.694712969511005030e+00
2.012338345924859162e+00
1.528744812538960884e+00
1.642260353000165596e+00
1.750405522088709365e+00
1.582019260399075034e+00
1.405775929901953214e+00
1.921130191407212529e+00
1.881531932161404352e+00
1.583389695965956134e+00
1.529895970416956352e+00
1.728991062991853234e+00
1.402570591858079085e+00
1.749647375703130558e+00
1.615477967237677559e+00
4.784785378784803811e+00
1.670616546429881000e+00
1.772576351747011669e+00
1.672217091120710153e+00
1.541049167197523051e+00
1.448040544766199034e+00
1.950542902299325698e+00
1.878659780625219433e+00
1.634287688985743392e+00
1.788945019469735387e+00
1.574146430260667806e+00
1.729256644105674479e+00
1.679710951571420363e+00
2.067448539425291276e+00
1.562908689386344641e+00
1.595722668491082796e+00
1.738806489114372855e+00
1.752525259481293229e+00
1.698635061233531252e+00
1.780144367664294514e+00
1.530008576391136410e+00
1.625812802293830517e+00
1.587817325876246466e+00
1.734748371246321863e+00
1.789150259704960222e+00
1.692541557995202117e+00
1.687792646491290016e+00
1.767194387894797769e+00
1.674567514120863576e+00
1.528665077001444716e+00
1.527153221637680414e+00
1.529858688418717305e+00
1.521402776857840644e+00
1.404768616863105946e+00
1.514337163582953227e+00
2.019734543552169193e+00
1.737224676318532834e+00
1.736481482698879697e+00
1.670011832508117022e+00
1.335734105566436680e+00
1.575954953873157427e+00
1.763161480363161004e+00
1.788919547260592546e+00
1.535126354698380213e+00
1.944648685919134312e+00
1.755107442779117566e+00
1.837116245697857364e+00
1.643760782699878797e+00
1.651517612541665736e+00
1.889809880696651456e+00
1.641942497337374185e+00
1.927152563622449799e+00
1.593399665458232528e+00
1.499794903443917304e+00
1.492931751841082511e+00
1.552809579191461342e+00
1.925714512836560921e+00
1.635589445103031281e+00
2.189157737091750544e+00
1.484297217687817971e+00
1.605367955083982334e+00
2.020881856461523185e+00
1.820584568259739688e+00
1.316435239807959956e+00
1.464156457499739883e+00
1.503303360085382900e+00
1.849891547330498209e+00
1.644307753212219669e+00
1.357355207976373768e+00
1.690343277551880963e+00
1.522992071382690105e+00
1.605531751158651765e+00
1.555049972842603712e+00
1.602650752969428494e+00
1.257684885486824555e+00
1.609148096319116705e+00
1.630165685196596437e+00
1.761377929936381648e+00
1.543607119493990876e+00
1.708241801869228693e+00
1.818478694891600300e+00
1.712853657682050112e+00
1.403059652490307840e+00
1.598616816245143513e+00
1.413163282806359167e+00
1.951211739906564935e+00
1.968457891376755864e+00
1.497197410419945918e+00
1.736744597011848024e+00
1.451012565523347231e+00
1.528866984623348912e+00
1.479591063197211120e+00
1.579062083331068234e+00
1.417493341200273260e+00
1.403519247997918162e+00
1.731257824062664596e+00
1.315569663402253564e+00
1.800238369868945920e+00
1.614833162640961994e+00
1.738291212514021966e+00
1.427542149650271597e+00
1.693966409851681343e+00
1.782824913841345227e+00
1.867480841362719968e+00
1.473344352891277298e+00
1.276996947915602254e+00
1.573365212898233612e+00
1.701307182517866057e+00
1.530219213980406057e+00
1.730907235724692406e+00
2.179189380879690052e+00
1.703399638840954911e+00
1.708693528187897215e+00
1.462478362275354771e+00
1.940970348907030463e+00
1.589938425837644775e+00
1.586314529434154297e+00
1.556838693877895086e+00
1.625247766332991839e+00
1.631119751716305188e+00
2.140560685528322793e+00
1.680058382791395966e+00
1.745212249257686699e+00
1.816305623869464370e+00
2.044981977579214849e+00
1.610099074264164321e+00
1.172384847778453087e+00
1.642377678117628026e+00
1.409526408981806256e+00
1.484446008961978203e+00
1.507179995367466052e+00
1.811311228586222732e+00
1.689316889752604078e+00
1.698401885069679595e+00
1.691688508936682434e+00
1.381922031481749524e+00
1.554969351503095787e+00
1.405821361716972362e+00
1.711631950104699929e+00
1.892776417057805638e+00
1.598153906139211822e+00
1.571880517308900327e+00
1.613576448947455111e+00
1.673006163319008976e+00
1.418541296732778623e+00
1.654709976225856805e+00
1.344931912983959199e+00
1.589530359411776672e+00
1.887022374141735126e+00
1.896311927579731105e+00
1.640836914044077277e+00
5.827252488476982961e+00
1.822847800326188761e+00
1.847383637558027036e+00
1.883297206440552873e+00
1.798090887360862977e+00
1.374788341442114037e+00
1.853135849221700715e+00
1.725712208520583602e+00
1.943373937791125439e+00
1.280845744961889743e+00
1.389496835774856276e+00
1.521159112276843972e+00
1.514923959094712114e+00
1.551717080868068255e+00
1.603011161559590558e+00
1.699890590278630320e+00
1.751507028290064882e+00
1.492771528559847072e+00
1.809469797701262594e+00
1.565121611222285658e+00
1.553705444540896208e+00
1.351895386827124401e+00
1.506910043005830868e+00
1.669124306830772619e+00
1.620024460350106388e+00
1.308505167390875190e+00
1.583640233189328672e+00
1.939506972535469220e+00
1.592061682392089006e+00
1.450216604192599235e+00
1.871838980639477068e+00
1.911429659356601585e+00
1.768031173115614862e+00
1.512398701287346769e+00
1.536476565322900445e+00
1.424780957051439145e+00
1.594008959090936095e+00
1.330377427060022821e+00
1.435152251125209721e+00
1.542334156786278720e+00
1.687273213728826216e+00
1.869567396867613196e+00
1.551661316786043798e+00
1.601089963654918291e+00
1.546708250042188260e+00
1.563309693490914087e+00
1.685131032424760811e+00
1.283309676513643138e+00
1.446214316520069154e+00
2.027271035391223553e+00
1.643354562420751730e+00
1.502833716945652931e+00
1.621913373856406215e+00
1.493043564921896271e+00
1.573989447439598788e+00
1.572594388490074602e+00
1.486825935249534769e+00
1.592027452202433135e+00
1.170422638397291326e+00
1.471004482776245403e+00
1.362320914362044277e+00
1.445551123297929230e+00
1.330980039571034723e+00
1.616854626104579085e+00
1.694797660090989311e+00
1.835874390757352037e+00
1.285211787926843208e+00
1.489579439879124223e+00
1.356308364523075571e+00
1.791358543504711243e+00
1.708546361372859757e+00
1.331104542436582383e+00
1.585517087077797482e+00
1.840973834462069192e+00
1.731393138282646627e+00
1.736828986639711969e+00
1.602199871387773422e+00
1.758807509164398208e+00
1.236090541449142766e+00
1.599932153689684000e+00
1.972725086743230438e+00
1.454512778445772536e+00
1.272952452928028055e+00
1.676598066026827372e+00
1.681543721662357660e+00
1.428907642806827694e+00
1.509306168411592930e+00
1.777527862974500827e+00
8.260737292899767992e-01
1.498481119210092416e+00
1.428732641386682545e+00
1.678951890834246674e+00
1.810090939076096861e+00
1.774000465106605029e+00
1.433971588520230878e+00
1.594228691700406264e+00
1.508193926333883939e+00
1.437456538532566608e+00
1.442857515718759309e+00
1.811666710080565235e+00
1.668586215385110982e+00
1.697662727874030608e+00
1.558490254996138136e+00
1.754244214613006836e+00
1.442751366488231879e+00
2.070539403097054532e+00
1.685433711430991188e+00
1.824042767817014576e+00
1.546631872180526113e+00
1.612971328692834883e+00
1.689980395987040085e+00
1.185763415333223936e+00
1.642139499212533549e+00
1.551478832982394307e+00
1.414441199832130680e+00
1.404027468710008053e+00
1.711620810793608616e+00
1.672192314097613819e+00
1.742271274681188364e+00
1.851139412811057650e+00
1.116867922450022643e+00
1.393679042800541446e+00
1.682739107113125909e+00
1.357192943434959442e+00
1.624949649858195011e+00
1.632060643980185688e+00
1.757760800398734169e+00
1.239976620253061101e+00
1.794887577080370056e+00
1.599336131461608801e+00
1.557064644978765511e+00
1.662890815122634258e+00
1.419292501078482927e+00
1.463417924460975295e+00
1.645903498896818196e+00
1.605980758164362143e+00
1.324627130720443136e+00
1.600493558620311063e+00
1.455265829623212381e+00
2.109595293453661036e+00
1.628828489550325109e+00
1.682046093020289845e+00
1.638962817541451900e+00
1.571514897007252332e+00
1.151824947412573019e+00
1.255585718161360331e+00
1.618364204354711955e+00
1.343002542314362557e+00
1.588875305540392135e+00
1.404658127691776226e+00
1.600274454731616114e+00
2.050106750495011010e+00
2.086773019326480405e+00
1.594148499589395085e+00
1.593322936731963901e+00
1.948356383785899038e+00
1.454987857078128277e+00
1.312701475802682483e+00
1.410729868857893310e+00
1.910588275553636750e+00
1.401451265098790255e+00
1.541242125146032649e+00
1.184374123939536227e+00
1.281269742867408024e+00
1.630676043247539564e+00
1.638023277445783465e+00
1.453751424718507046e+00
1.467453013608662316e+00
1.741718968279274637e+00
1.336090813822432111e+00
1.341264644987879562e+00
1.336176491575274072e+00
1.683924281685328816e+00
1.714928513309553315e+00
1.487652398228255457e+00
1.719356406440091467e+00
1.478774303720441274e+00
1.856332242281888645e+00
1.240269296258708076e+00
1.804917853754566259e+00
1.720131840128680922e+00
2.196149804751157397e+00
1.820372743491853518e+00
1.388165333079525610e+00
2.959056729374356820e+00
1.483190778754634787e+00
1.159054661989647572e+00
1.134683023746327457e+00
1.665616523585002229e+00
1.278356676918892321e+00
3.989302397472690664e+00
2.126852902178399507e+00
1.750666730878610355e+00
1.425123602408366663e+00
1.291341789937381135e+00
1.071811671466079918e+00
1.557846705013244959e+00
1.759867314083416678e+00
2.155924469247845199e+00
1.029301841553667884e+00
1.596677713489054407e+00
1.537811087077342931e+00
1.689628115730433588e+00
1.321031642287539221e+00
1.612682185144030056e+00
1.383064892687839054e+00
1.596358836445155527e+00
1.577491239319655847e+00
1.624979660053106567e+00
1.610884299682944443e+00
1.461353834055918899e+00
1.167328483195831712e+00
1.713048335422468371e+00
1.339645009777618689e+00
1.697613343711923184e+00
1.495324445248110479e+00
1.211940170759133739e+00
1.223048514447298896e+00
1.295751801108220747e+00
1.281903434211385528e+00
1.706905633018959145e+00
1.629888523883931573e+00
1.648921499524523826e+00
1.729117747255179527e+00
1.299388077609539671e+00
1.656990584440559466e+00
1.640863158079962414e+00
1.337260570784139624e+00
1.262204380742186549e+00
1.508501460768403524e+00
1.771744822293172206e+00
1.435010623448927047e+00
1.946287579795196176e+00
2.206810920798332187e+00
8.069866235859372017e-01
1.124627309209432102e+00
1.102122376231919887e+00
1.115706134285165296e+00
1.750561908326070171e+00
1.428875715399558821e+00
1.191424442179873200e+00
1.515109391648130188e+00
1.363346423856095724e+00
1.167454634906954336e+00
1.572309499176264280e+00
1.209109007158491567e+00
1.436291307554784291e+00
1.052185990383104786e+00
1.514789507442079186e+00
1.614349588332340879e+00
1.254413865279867979e+00
2.925469715616071387e+00
1.047104237932219073e+00
1.484206803458661295e+00
1.884928159113064661e+00
1.773245970609500732e+00
