# Supplementary material for: Wide-field fluorescence lifetime imaging of single molecules with a gated single-photon camera
Source: Light Sci Appl. 2025 Aug 4;14:258. doi: 10.1038/s41377-025-01901-2 (PMC12319105; doi:10.1038/s41377-025-01901-2)
Supplement: Supplementary file 2 — Data Set [file 41377_2025_1901_MOESM2_ESM.zip › curated-data-SPAD-FLIM-proofs/Fig2/lifetimesCy3B.txt]

2.291748382087343217e+00
2.658749668961041479e+00
2.420162528553893466e+00
2.271781998690411530e+00
2.423439481577704502e+00
1.975359272005645206e+00
2.548351425962337213e+00
2.251925915649694687e+00
2.624166908829443923e+00
2.502803235992062447e+00
2.086872092832450232e+00
1.990931879180247721e+00
2.156731896484478828e+00
2.462555014867579661e+00
2.586816092037321990e+00
2.779809298913185955e+00
2.228748274537403429e+00
2.438976046137978138e+00
2.589610737240620519e+00
2.446080813784627495e+00
2.359540972012134752e+00
2.391261777988629156e+00
2.899068656791693677e+00
2.435231655044618915e+00
2.233004422240384201e+00
2.671314224642360013e+00
2.251371331767318296e+00
2.141677449391741206e+00
2.359929375327469270e+00
2.462158766393498066e+00
2.132557493247405844e+00
2.580456346880332319e+00
2.441050434420133364e+00
2.449278516680533979e+00
2.175555015584974328e+00
2.381689311142506593e+00
2.488833381675499279e+00
2.356505399415101731e+00
2.250516869193187386e+00
2.245903119588693819e+00
2.704483198582778858e+00
2.389968665939692372e+00
2.133549797860032182e+00
2.465510671251251118e+00
2.452839590601697761e+00
2.284711578979820690e+00
2.532693693376951050e+00
2.448235933139049525e+00
2.435249449232966157e+00
2.385953718275884761e+00
2.169026580566717044e+00
2.074830149277384184e+00
2.335537177786047192e+00
2.456830270495078405e+00
2.260927446130034824e+00
2.535214478170736196e+00
2.510054108884809398e+00
2.925224850200329296e+00
2.162172336183209698e+00
2.273592509356963109e+00
2.309923917805856153e+00
2.532429477014218389e+00
2.423093088795812200e+00
2.549585845290763597e+00
2.308143731914048757e+00
2.495141361151822945e+00
2.403803711452852543e+00
2.030471632903523727e+00
2.357120179951447181e+00
2.167652129080405832e+00
2.323492207372320983e+00
2.619007264434255244e+00
2.437282535458005217e+00
2.131822488517988390e+00
2.544799451570365800e+00
2.359439428134113115e+00
2.459932676854763134e+00
2.386089258378760292e+00
1.902745691325451238e+00
2.538047858438824189e+00
2.442793125258105658e+00
2.554802973566374202e+00
2.326672438585566383e+00
2.318188923407724200e+00
2.034332804518959481e+00
2.328234323116955107e+00
2.152028794679754053e+00
2.515506535177225444e+00
2.456069393402197765e+00
1.747682966578161912e+00
2.276773566619276323e+00
2.439248179003040917e+00
2.138123126092368764e+00
2.295431374274837122e+00
2.269480059324199495e+00
2.337975220323324610e+00
1.995503838870118063e+00
2.306508403466756452e+00
2.454918767671186330e+00
2.472030224585990421e+00
2.500893580949561379e+00
2.549229619669012070e+00
2.432598378197791789e+00
2.295612833468462011e+00
2.195648844269136202e+00
2.379487944975354985e+00
2.221387049041980699e+00
2.344407726018255200e+00
2.440830102997382234e+00
2.460410328841354577e+00
2.193717391175236564e+00
2.533747426622186438e+00
2.538428591582582605e+00
2.297662594123967228e+00
2.326909474717380188e+00
2.002066749688644176e+00
2.542022184300345433e+00
2.301729666897816440e+00
2.350653516606395765e+00
2.265686859058815728e+00
2.642762608332808849e+00
2.292702350431639946e+00
2.331309042514352114e+00
2.291513404787000052e+00
2.014452392712298145e+00
2.344322209151648906e+00
2.320360565330850111e+00
2.311672598751352226e+00
2.255794167292775931e+00
2.395398753270772119e+00
2.999576788679528594e+00
2.470219834912940726e+00
2.375678123833196320e+00
2.507401469203786259e+00
2.111576346772069179e+00
2.496702498248246638e+00
2.210166347904370721e+00
2.143486446183958893e+00
2.031907950843713895e+00
2.242044871612776546e+00
2.549597224522829553e+00
2.648179204569108602e+00
1.973913648178345248e+00
2.530924700684160200e+00
2.148541069877840659e+00
2.160300250908796738e+00
2.727072931950187851e+00
2.481716408564796250e+00
1.949481125911253221e+00
2.372812623950056210e+00
1.937889607059494868e+00
2.466462357796322724e+00
2.467887574772826831e+00
2.127358282328600581e+00
2.459245211778967377e+00
2.311376843122320501e+00
2.799010985843301658e+00
2.255982846736532821e+00
2.440733227326094212e+00
2.279485006942913117e+00
2.127396995271320979e+00
2.546815639224745631e+00
2.382964313846547277e+00
2.240686275293124474e+00
2.538577097624414858e+00
2.114279671326068311e+00
2.250121069288399944e+00
2.704822333017899982e+00
2.132388772060743953e+00
2.019647301668815675e+00
2.200521638908635502e+00
2.320533120016298412e+00
2.310131060451809937e+00
2.130047644491292580e+00
2.273889089871735436e+00
2.564357716846895396e+00
2.378540354119939249e+00
2.654282096216658005e+00
2.441421136981825946e+00
2.332465784108185947e+00
2.606124324088173516e+00
2.060764437278786776e+00
2.699051719843636565e+00
2.330823365031428729e+00
2.326101671723467046e+00
2.155081962556086417e+00
2.166310818774432878e+00
2.768257783829143559e+00
2.464079434076249520e+00
2.459158615437767814e+00
2.063534014086738644e+00
2.325674504717897495e+00
2.175687557236040792e+00
2.208318722330913086e+00
2.315861207043452552e+00
2.588706851455973013e+00
2.698151566701000537e+00
2.130706049691262649e+00
2.470139353405559568e+00
2.269779443227033067e+00
2.436584189831825675e+00
2.521577369818831293e+00
2.245694895832369475e+00
2.293939783977949176e+00
2.300899036156927036e+00
2.306783225946491545e+00
2.347073464805632614e+00
2.311761658432408328e+00
1.957212419240216272e+00
2.685566033458893997e+00
2.890543318503233650e+00
2.420790875908803041e+00
2.226065255507350127e+00
2.648586199027128885e+00
2.387332270238508691e+00
2.369706852595209412e+00
2.443104263544437327e+00
2.077348945250239609e+00
2.182768081460203291e+00
2.615339266139370178e+00
2.565467284365293477e+00
2.322820508722481581e+00
2.780724654019709252e+00
2.653913910919336594e+00
2.217891774865376586e+00
2.339250568484077863e+00
2.072947225149235351e+00
2.216256245687368676e+00
2.261260905292556966e+00
2.339181293740463907e+00
2.253149250611543142e+00
2.398642385638744212e+00
2.373250852606783923e+00
2.012874503827990047e+00
1.777209606570980593e+00
2.341276820466588582e+00
2.311894596538827784e+00
2.210161874736564336e+00
2.451044534990411083e+00
2.422658143931036179e+00
2.125232993041279883e+00
1.994224538016508896e+00
2.258631145882046720e+00
2.324294041559451962e+00
2.484246237822382408e+00
2.385831170205258367e+00
2.475570715808563804e+00
2.069416185960680998e+00
2.662505312393247614e+00
2.125809636492851151e+00
4.108488370623256003e+00
2.340529421056235737e+00
2.292691924884393107e+00
2.190083590115455170e+00
2.618442898804352659e+00
2.337143004187547835e+00
2.007539832640008903e+00
2.747175734787105750e+00
2.483200214134240635e+00
2.242904736336177596e+00
2.602696283951683398e+00
2.473570845349390090e+00
2.493721341709410400e+00
2.386221964702867293e+00
2.184028863916938956e+00
2.490354943929301346e+00
2.274489322860363760e+00
2.313214137149533389e+00
2.132988434145811851e+00
2.223554505060875375e+00
1.895158012645020928e+00
2.594974044383234535e+00
2.230373718180682641e+00
2.569157152430546098e+00
2.117300270653338590e+00
2.493277706704336349e+00
2.015636088730621278e+00
2.407795935657831787e+00
2.859779767459279309e+00
2.245918316314118535e+00
2.136959239826134116e+00
2.313872063576706051e+00
2.258275996892903592e+00
2.606648446246731865e+00
2.459461057735423228e+00
2.013482004761580235e+00
2.335518484341612133e+00
2.343897035240913862e+00
2.346980153291216897e+00
2.261082304141994292e+00
2.396274867645110440e+00
2.112972960578727744e+00
2.240758171864298376e+00
1.785453205804111265e+00
2.337172551583185154e+00
2.157653972487451721e+00
1.787190179899007969e+00
2.637594594322434371e+00
2.796237376990459822e+00
2.212396126820743714e+00
2.192053452767169119e+00
2.341225105498341730e+00
2.200807923994633430e+00
1.827087512165235683e+00
2.394416409924348788e+00
2.764469808885073654e+00
1.974638585186523576e+00
2.396185329789223939e+00
2.940010423526570715e+00
2.543902474490346677e+00
2.284058581289603929e+00
2.038649413763306661e+00
2.308908607005225377e+00
2.239719264436073054e+00
2.278956015294527848e+00
2.196204160616682444e+00
2.291762663308947623e+00
2.249678788976707366e+00
2.445780764345875991e+00
2.343174954670046439e+00
2.373462576924719070e+00
2.246227605655579218e+00
2.118533364043806433e+00
2.689651946492429335e+00
2.311441502534306913e+00
2.232087357264503691e+00
2.359221393324450577e+00
2.153082245319783095e+00
1.786898297150069537e+00
2.322532016621692286e+00
2.111859851640961683e+00
2.424232146214208683e+00
2.234422656364312143e+00
2.158334961142885700e+00
2.154776034849548161e+00
2.312245097040291242e+00
2.116973009725895416e+00
2.422059905192543994e+00
2.294744911636778184e+00
2.238811388982326900e+00
2.266149806822987056e+00
2.269946582003596891e+00
2.182627691679650095e+00
2.570599999722770868e+00
2.420419297616111631e+00
2.010624539147180201e+00
2.376032625493655015e+00
2.263328611276373969e+00
1.871426552675063082e+00
2.532905745733121439e+00
2.342201141939455500e+00
2.156988332373658501e+00
2.421213389962835638e+00
2.164083599656508206e+00
2.186296581929939364e+00
2.237592466938094216e+00
2.217405627279939839e+00
2.151797553680778741e+00
2.186196838792575647e+00
2.047123493734256616e+00
2.795084910161580449e+00
2.164926305909744553e+00
1.718253838367799657e+00
2.396505993057761685e+00
2.029121365975072866e+00
2.392540443534374006e+00
2.488783269958501965e+00
2.760517381388324587e+00
1.812377781409048039e+00
2.415980935535116725e+00
2.300267065592684457e+00
2.447975308013900619e+00
2.409600513044577230e+00
2.167938148914038798e+00
2.210173449509774901e+00
2.177617330967329679e+00
2.105553459856032372e+00
3.927247121169018307e+00
2.125802333751375617e+00
2.696140502000623940e+00
3.677283042471966024e+00
2.203425416249574553e+00
1.659269592650075564e+00
2.009038757890917015e+00
2.354532064057675456e+00
2.549553645500204357e+00
2.193897819343305411e+00
2.191512572624259914e+00
2.244843313726889722e+00
2.590220436624743439e+00
2.082185850601187216e+00
2.776813169776125356e+00
2.228622828558914026e+00
1.766821276843389965e+00
2.706635191780549565e+00
2.006797947453819120e+00
2.090315691135634868e+00
2.602290332399520345e+00
2.446440061957750878e+00
2.545765925766033888e+00
2.576152667112791228e+00
2.319053251140899885e+00
1.319563748384137369e+00
2.109621017066876547e+00
2.168222586723533851e+00
2.217759288652835004e+00
2.295991121589109785e+00
2.049485960553301123e+00
2.195395047711369063e+00
2.643117238342095998e+00
2.155642000466479580e+00
2.227238117932256678e+00
2.460314579077725217e+00
2.102079038421905466e+00
1.963387072770370834e+00
2.111354966136215427e+00
1.651773608440082031e+00
2.416825913382096402e+00
4.402287795180971131e+00
1.967503908291793557e+00
2.328880270740153247e+00
2.188886489354952225e+00
2.693821239259929889e+00
2.538027381708850783e+00
2.246956693355973922e+00
2.046894774024432095e+00
2.462970784404310276e+00
2.155884089062156672e+00
1.624327932956589171e+00
2.476027165229941929e+00
1.851874553323692218e+00
2.410903398371501805e+00
2.121584466955016790e+00
2.477997616296239602e+00
2.111810762330173397e+00
2.510091629308184746e+00
2.083798839335700759e+00
2.121229981454289870e+00
2.417458714301520484e+00
1.895773587736497401e+00
1.886749741268464398e+00
1.924648706137547016e+00
2.127114268914467754e+00
2.211570616013763146e+00
2.413640658613099177e+00
2.458250469555173900e+00
2.201587813245877268e+00
2.183625141344230691e+00
1.841597035344704869e+00
2.420381525155471891e+00
1.687461087132509530e+00
1.972947966739381220e+00
1.839414704130899914e+00
1.721703212922319537e+00
2.489682803027821745e+00
1.977416363170295455e+00
2.175518189407696035e+00
1.796667310172388454e+00
1.834024804881755344e+00
1.590997420322688649e+00
2.420942692404036034e+00
1.980712083306593430e+00
8.172376326385638601e-01
2.149796224267526590e+00
2.206142943539526335e+00
2.427843177704784416e+00
2.496911368116277341e+00
2.441637271341649207e+00
2.297128303686707174e+00
2.482816821527142892e+00
2.497614107392188032e+00
2.395825897628215628e+00
2.203082416019966239e+00
2.472184903067278672e+00
2.171918067886766224e+00
2.364312782540383573e+00
2.371472004036123682e+00
2.496204574160859391e+00
2.379392900256326104e+00
2.423739496738181121e+00
2.462867281370689554e+00
2.282620863206862527e+00
2.094162549894690084e+00
2.191767352231419164e+00
2.384419974175985946e+00
2.466304431439687139e+00
2.302742494523394967e+00
2.427144172807123024e+00
2.483718622480501459e+00
2.377130720603163994e+00
1.955977115455584059e+00
2.405041648302462587e+00
2.321657897670893256e+00
2.065390614197269326e+00
2.869739681661180875e+00
2.672020416322646419e+00
2.384939785633385601e+00
2.567296120986577890e+00
2.414771131442137175e+00
2.340435972652052055e+00
2.346710359612359298e+00
2.231616100991626439e+00
2.260915532110284065e+00
2.510495382563528555e+00
2.364013226686351388e+00
2.132606424630306030e+00
2.462360768431843816e+00
2.236406029307064003e+00
2.569072872778765948e+00
2.344737688279013632e+00
2.381952952356441777e+00
2.271933005418014240e+00
2.351908518414000948e+00
2.578183665768815302e+00
2.337246193057977539e+00
2.245347328648383822e+00
2.145967694918556656e+00
2.521791286472416793e+00
2.511828917487176405e+00
2.369891098338277491e+00
2.257313824494689758e+00
2.654335594132490872e+00
2.396500687119627493e+00
2.683303052213617423e+00
2.360618164308710742e+00
2.305603862536354409e+00
2.331171205663095769e+00
2.258287641180747318e+00
2.408771263275032215e+00
2.468170476596797780e+00
2.131098246619826941e+00
2.787438576193516759e+00
2.342196486480375928e+00
2.390976661600870745e+00
2.333418198883070449e+00
2.427858064904101276e+00
2.424417727076575435e+00
2.485094492808193056e+00
2.452110149368411207e+00
2.166683182147732367e+00
2.216238143389744675e+00
2.296386565132320978e+00
2.333034411318601897e+00
1.974226908261960789e+00
2.332052657888390890e+00
2.330473553997634450e+00
2.420411679116569736e+00
2.247430903096498511e+00
2.181160545118662863e+00
2.615974081246387861e+00
2.517407896540109657e+00
2.411962507766864494e+00
2.311301373042860430e+00
2.323853750805603635e+00
2.276135178162418615e+00
2.243077135365124875e+00
2.412198321635991238e+00
2.598324935719939610e+00
2.247765679987361764e+00
2.449809823891460070e+00
2.787977277903646911e+00
2.189076979147152713e+00
2.338226925354731200e+00
2.208550751533925549e+00
2.069068752880581119e+00
2.564880560852340174e+00
2.569423737719755518e+00
2.572596130710212314e+00
2.379235530623302175e+00
2.225825466265888508e+00
2.354378132645167376e+00
2.781573026167095453e+00
2.497286867180959380e+00
2.317395151705163414e+00
2.325557311391107884e+00
2.503901113085141183e+00
2.731080400818457488e+00
2.097966452287308048e+00
2.544943258536288333e+00
2.034847295808942302e+00
2.603896427059349428e+00
2.267235410604587997e+00
2.217016621619443129e+00
2.575991213013146819e+00
2.308578181359792314e+00
2.263764511255979439e+00
2.201882514785303613e+00
2.329168410389559352e+00
2.408648363701805017e+00
2.141177221109489270e+00
2.196783278466174050e+00
2.266830301040801299e+00
2.437135777760875754e+00
2.325708355726157084e+00
2.311724486365486442e+00
2.307523719791606975e+00
2.493031553681535950e+00
2.271318448138450297e+00
2.224941318763330678e+00
2.369295312105688556e+00
2.223607608604994290e+00
2.315849231969692834e+00
2.134943751200096163e+00
2.309397845468244004e+00
2.373755976626623632e+00
2.332989575641575275e+00
2.621532604410076406e+00
2.301120989834148034e+00
2.378592174081050725e+00
2.193490374802236520e+00
2.442828658963314581e+00
2.319541174056503952e+00
2.571088982530302047e+00
2.346231960847368736e+00
1.922138930597256934e+00
1.904869494571357347e+00
2.413117673318105894e+00
2.303199947427891470e+00
2.302953552704104734e+00
2.611139410970926278e+00
2.571791450343163810e+00
2.448137446220842062e+00
2.383794668836074049e+00
2.098640589145333912e+00
2.280815611339322313e+00
2.314747510403472930e+00
2.260579865466952221e+00
2.437288196607550361e+00
2.801647601977593549e+00
2.374288509221975652e+00
2.368610312290690967e+00
2.444533928288119995e+00
2.182475509099050637e+00
2.338894042951589203e+00
2.355517231843220483e+00
2.220055261807538649e+00
2.507405149171751280e+00
2.373648288900065406e+00
2.341420728497944470e+00
2.495007073801538855e+00
2.115574110856285550e+00
2.895524007729264326e+00
2.656071780959691875e+00
2.491153280416277926e+00
2.166404978060507691e+00
2.194971143474764741e+00
2.227167664076266096e+00
2.401586608827404490e+00
2.228711289368871640e+00
2.101771284809704543e+00
2.392592353869405830e+00
2.386051031144891699e+00
2.402906748551125737e+00
2.181472038110975120e+00
2.464075313787299937e+00
2.178123598640315794e+00
2.441902679716765778e+00
2.387251433663961642e+00
2.078000004440702764e+00
2.359149470630929724e+00
2.213504567323573369e+00
2.330428002040348723e+00
2.117910578108832986e+00
2.071123822444655538e+00
2.492188406260151812e+00
2.135755356052633225e+00
2.456396357306027678e+00
2.009277301336520161e+00
2.420695219476866278e+00
2.443984770182674904e+00
2.303834191779718932e+00
2.324385453029775395e+00
2.566546807425166499e+00
2.346656556269843374e+00
2.437354509235629685e+00
2.376123975550625378e+00
2.213232976104920091e+00
2.355283873256272642e+00
2.268546338949849694e+00
2.480991225350131391e+00
2.376556994547750712e+00
2.270832126245899918e+00
2.215190611127805465e+00
2.136268360997028992e+00
1.994111792714331255e+00
2.337212148909549647e+00
2.310001719661839203e+00
2.193481821770241424e+00
2.262537948321333481e+00
2.384588757620893507e+00
1.997014751150334000e+00
2.302908949122751459e+00
2.508103392021029165e+00
2.068471561170607931e+00
2.288604576315803829e+00
2.466859778284645088e+00
2.149945942721331882e+00
2.323244737640852708e+00
2.485630707084726776e+00
2.262825124751647987e+00
2.482129326883242726e+00
2.509306509685719444e+00
2.476173369431065030e+00
2.267566955919595451e+00
2.111719305928490886e+00
2.322625569059446615e+00
2.031822590092329239e+00
1.884048695829548814e+00
2.406428656230623631e+00
2.618280205122319071e+00
2.578454716557532223e+00
2.314317960291062626e+00
2.267503283307638284e+00
2.324205906270741639e+00
2.398542565247537173e+00
2.390750675491976285e+00
2.586331640339666116e+00
2.615675626307686574e+00
2.285080976878683501e+00
2.062433180440694347e+00
2.132035335688143629e+00
2.264241335878595329e+00
2.102362172785065209e+00
2.231686514135818200e+00
2.420146648397125677e+00
2.063349401756216839e+00
2.098022263782794994e+00
2.207687970528679600e+00
2.414915590284852254e+00
2.359917082068300420e+00
2.305085088730338683e+00
2.247155161294348336e+00
2.202290844890384403e+00
2.090169095756234885e+00
2.328338352769610875e+00
2.402852284262983584e+00
2.424874532401159577e+00
2.247291110344577625e+00
1.999220595083726293e+00
2.257097564826420655e+00
2.452911118078565877e+00
2.222285113737681783e+00
3.112177681914325422e+00
2.326557388064676157e+00
1.921209393091736439e+00
2.844545456463820177e+00
2.461730217624805928e+00
2.044489481914887996e+00
1.784764298999294008e+00
2.380766047817049813e+00
2.397742841400565705e+00
2.583046402682849241e+00
2.542838979914944453e+00
2.188129543696327950e+00
2.263432644616317102e+00
2.220919328046982333e+00
2.043145954250935148e+00
2.186246549281140705e+00
2.263189478120595677e+00
2.249586526650163787e+00
1.951890788576473801e+00
2.390554504661313029e+00
1.733169527945443544e+00
1.922610179029143662e+00
2.262996072436617379e+00
2.186766054219244193e+00
2.376051892082873263e+00
2.342994158343159494e+00
2.131882200476187261e+00
2.308284546612750177e+00
2.040023532733201250e+00
2.539224901244289345e+00
2.316402189274788359e+00
2.064215589635864045e+00
2.113374192966118059e+00
2.422821133213097333e+00
2.135521539695554250e+00
2.275639759483104818e+00
1.972498254476863444e+00
2.260918462689095687e+00
2.237445547668193147e+00
2.213330869006763901e+00
2.595879551890173609e+00
2.020531642756665303e+00
2.790710641433022943e+00
2.554951773102652979e+00
2.506184761095396230e+00
2.692334001579507863e+00
1.531043386466458323e+00
2.499334371763211493e+00
2.610413622247615084e+00
2.239036101983799210e+00
2.695798797799481950e+00
1.905091403782586124e+00
2.112319691015551282e+00
2.257286195631221570e+00
2.446818398215008461e+00
1.869099618132246787e+00
2.486027906319411063e+00
1.751887106638964076e+00
1.869907609507489799e+00
2.140438959035365407e+00
2.173803428948196892e+00
2.196729374325902651e+00
2.000093027000126256e+00
2.194955097720156179e+00
2.198645294561107466e+00
2.181996003915424698e+00
2.447527079968276897e+00
1.909036803275067973e+00
2.317266007457086996e+00
2.458425032035111535e+00
3.130574905636337668e+00
2.274432442331144610e+00
2.089844466826487945e+00
1.856201217341905352e+00
2.565609923498461509e+00
1.500998104427792468e+00
1.770634955473686434e+00
2.818035626924366266e+00
1.950012071538723690e+00
2.433092009262715294e+00
1.517378406857529116e+00
3.104069456260925453e+00
2.119895206934629961e+00
1.999647050921353975e+00
2.159237842541310126e+00
2.205958886509319594e+00
1.721032881825411476e+00
1.950884256994956489e+00
1.943075252271019959e+00
1.590959455354961749e+00
2.357690703196707815e+00
2.115484614612543002e+00
2.091663206142791775e+00
1.900450895932769058e+00
1.790519547747208895e+00
1.981517915140426522e+00
3.183285772033611405e+00
1.574586149919110056e+00
2.105354345611913036e+00
2.451537230762529607e+00
2.426016164754604354e+00
2.349072057908807132e+00
2.302321036386659969e+00
2.745611136705040867e+00
2.286003368861795337e+00
2.403510080025867079e+00
2.528253378951133001e+00
2.405756390051381644e+00
2.172659723986782865e+00
2.464919193785878981e+00
2.430525637001391015e+00
2.221201779012288657e+00
2.432526887087883338e+00
2.418699646181508012e+00
2.091919102649925311e+00
2.212768792721398814e+00
2.495989849879577616e+00
2.351682413432539587e+00
2.321338937277893422e+00
2.244668784329940436e+00
2.429136605238473745e+00
2.108830194100215660e+00
2.468802299046314541e+00
2.844349514501033127e+00
2.483037291436587246e+00
2.329278402671929094e+00
2.350937326659126470e+00
2.445728166146338811e+00
2.522793642970818428e+00
2.365793636631381425e+00
2.504114687181457910e+00
2.425258074556662535e+00
2.309120398463483603e+00
2.464964994611548388e+00
2.381750987557398780e+00
2.323088826310138355e+00
2.046855821616670568e+00
2.501687053322405596e+00
2.331220656888912224e+00
2.087057102596003855e+00
2.063437986575558103e+00
2.685437403886710150e+00
2.318638715587040267e+00
2.241084175022032277e+00
2.368267137225327890e+00
2.307952160973135491e+00
2.463938626861788883e+00
2.402976359483889102e+00
2.313325961034944811e+00
2.550545806249574721e+00
2.563490049252778569e+00
2.379492548665188778e+00
2.589440528477167547e+00
2.500695037504943485e+00
2.196277746974702794e+00
2.585791381785324639e+00
2.346929593536275505e+00
2.239865449055481683e+00
2.518281945986317272e+00
2.317366204290979503e+00
2.463692301303246346e+00
2.465646439596800743e+00
2.517943636159432952e+00
2.295326544370682065e+00
2.303806408176672260e+00
2.298700667673791109e+00
2.384780253085791113e+00
2.253290949403738086e+00
2.488459578627678415e+00
2.331171194086146148e+00
2.515394131968478941e+00
2.674897381273749541e+00
2.214464409852569649e+00
2.269991845065073122e+00
2.296718818210266022e+00
2.241682943192017330e+00
2.173062025104846473e+00
2.541529262078283669e+00
2.436093616798237438e+00
2.200971641210299978e+00
2.423412090469861280e+00
2.204482686018126358e+00
2.414882284291819836e+00
2.299090955890920718e+00
2.350720252188057469e+00
2.363241594445346649e+00
2.486821488913217859e+00
2.364659323123674550e+00
2.365581411445132787e+00
2.107571391397742300e+00
2.522748214106562248e+00
2.265710633962350506e+00
2.386480543116604291e+00
2.693313902181792674e+00
2.086341138163303022e+00
2.456562124928914681e+00
2.385344458071496643e+00
1.982433589926420492e+00
2.341132838196127608e+00
2.468720381540077558e+00
2.420465878618978106e+00
2.206880321576848214e+00
2.279297560952650237e+00
2.329367954588696055e+00
2.346515232921308591e+00
2.274096277119920018e+00
2.242706577888093911e+00
2.460950037966614712e+00
2.325248610262037996e+00
2.400098789480873851e+00
2.367655757462888033e+00
2.213788120489674327e+00
2.510720391259891660e+00
2.509914737814707753e+00
2.040349836370231706e+00
2.248270573592201060e+00
2.272789639736870093e+00
2.349774415765806257e+00
2.075919567823600431e+00
2.622485350392780745e+00
2.266548277484682572e+00
2.449973613111662729e+00
2.254769256369178798e+00
2.209342352132873444e+00
2.309419163587198565e+00
2.483200841994646968e+00
2.249177109330933622e+00
2.142730359952631058e+00
2.529067471434989223e+00
2.334772805622725045e+00
2.407177337055153465e+00
2.344730315841818680e+00
2.752968997635039106e+00
2.255170663051308644e+00
2.260970315139741338e+00
2.276610457824248090e+00
2.279808649963813938e+00
2.298352120914981978e+00
2.567427606947227492e+00
2.237541141460166472e+00
2.265521611498626520e+00
2.327876381617561830e+00
2.237228419903996901e+00
2.440386831370886078e+00
2.718798071270827510e+00
2.283399131885016864e+00
2.255000913305648336e+00
2.327114142346374592e+00
2.356061927521605259e+00
2.194131165097715996e+00
2.440651074345747684e+00
2.613847469174616744e+00
2.244676318540086424e+00
1.991350705764609152e+00
2.540145951349383147e+00
2.229180312745629777e+00
2.418053661709323787e+00
2.490658163022469562e+00
2.485943462212187427e+00
2.420627569818192271e+00
2.298753258906278241e+00
2.359792977864849650e+00
2.133812979472544225e+00
3.010336359491262659e+00
2.415346317259602138e+00
2.239580784144640013e+00
2.229654287013233649e+00
2.655035574983665381e+00
2.478043618752846289e+00
2.338007604594674493e+00
2.184346910871224789e+00
2.736835352478143246e+00
2.221328515712507556e+00
2.105853870538064943e+00
2.232719415197111701e+00
2.659965443488570891e+00
2.374541699187973531e+00
2.529886032220722836e+00
2.251609327459604071e+00
2.375154879798096363e+00
2.115666927632774641e+00
2.261772891260735552e+00
2.186526381120686313e+00
2.158305489992488280e+00
2.152836041990398908e+00
2.056810931762271366e+00
2.429967418181209649e+00
2.223544364288739583e+00
2.371288761576903603e+00
2.180625602587499046e+00
2.195718850839592839e+00
2.114284434359301468e+00
2.184689867230753979e+00
2.338716255542155231e+00
2.569476343329066825e+00
2.351767550261000039e+00
2.402474384880243008e+00
2.185939138540464288e+00
2.274288897448862201e+00
2.581924676976013799e+00
2.268038011250311126e+00
2.328441946997007239e+00
2.276296531391921452e+00
2.371606429602823418e+00
2.290159061879663671e+00
2.237696172398874417e+00
2.390312592774331613e+00
2.650295454358730041e+00
3.162950286531091670e+00
2.209055197086250644e+00
2.242256524529532502e+00
2.042683951430583011e+00
2.596272547287747035e+00
2.284251934909932391e+00
2.192293831261166392e+00
2.025488842435418047e+00
2.217962663602716322e+00
2.252019557244832715e+00
2.215484094262872627e+00
2.253677835301171495e+00
2.072253468091304285e+00
2.375734054438631393e+00
2.206235867293706132e+00
2.342070802395243678e+00
2.116549313004943755e+00
2.138156980185244915e+00
2.311902329149628788e+00
2.486920792254543322e+00
2.340695170901462507e+00
2.377942999973501337e+00
2.253801587078725799e+00
2.358163434990357743e+00
2.395316554518792884e+00
1.920091777814278977e+00
2.190303823172107922e+00
2.229607494539135537e+00
2.329220501867960813e+00
2.297729495326513494e+00
2.108253200407976369e+00
2.741222405030943943e+00
2.529007929113794795e+00
2.245444306397891499e+00
2.087089681705246225e+00
2.279871072482808181e+00
2.076499212781881543e+00
2.108233968905911748e+00
2.438025480239264464e+00
2.237902301995053467e+00
2.707192209493457735e+00
2.536047749198357515e+00
2.794863611606968945e+00
2.279156979682865458e+00
2.416093066049469051e+00
2.270500353777726410e+00
2.513046613208190116e+00
2.000115140939422886e+00
1.926920304239293724e+00
2.045396366957883405e+00
2.270326602171130581e+00
2.368570182126730206e+00
2.622340671260156242e+00
2.155374062687909209e+00
2.306128627778623486e+00
2.110654678931608519e+00
2.272615726209562315e+00
2.341600945000550826e+00
2.217938469672666724e+00
2.365033686935788193e+00
2.405160590718951497e+00
2.449466708456441655e+00
2.979644074420582101e+00
2.764159377981714183e+00
2.431742256473719888e+00
2.591791766159408983e+00
2.118287168322023017e+00
2.071929543937739648e+00
2.133825132360917198e+00
2.166161246710394117e+00
2.798057810892250252e+00
2.199131353823382096e+00
1.882890237616618112e+00
2.551741421004766419e+00
2.248391422662444405e+00
2.525433985888046795e+00
2.226440499067671386e+00
2.449684816985946423e+00
2.232456721392011900e+00
2.268914034023415738e+00
2.457488644133667410e+00
2.594584825017824947e+00
2.172786028621429999e+00
2.445443166089883213e+00
2.309827792323675411e+00
2.388039407021675942e+00
1.953471379189895440e+00
2.261937734823103341e+00
2.009189906847064222e+00
2.205691548530735790e+00
2.601422364629881745e+00
2.487442216636638559e+00
2.278027979889150068e+00
2.189876695135205331e+00
2.466339600590583991e+00
4.870283097711788578e+00
2.135990378119305255e+00
2.688750077328563304e+00
2.100752570201664504e+00
2.276817561006417634e+00
2.164121560192854954e+00
2.233916578508681638e+00
2.107112277798896649e+00
2.279057347430422542e+00
2.091021209910318479e+00
2.368739068335505404e+00
2.501177703261133534e+00
2.556783575292851829e+00
2.554839081093425612e+00
2.546319325091831676e+00
2.158203646954019117e+00
2.734145077134412016e+00
2.309692087940223626e+00
1.972327899323848888e+00
2.076542583661758368e+00
2.363131918503014184e+00
2.209417091846006542e+00
2.560301949388644527e+00
2.173545367909112791e+00
2.426433229690864390e+00
2.102282722055714093e+00
2.477649889125728588e+00
2.183742437668565461e+00
2.767780954822276929e+00
2.174884462372540295e+00
2.333571066048295339e+00
2.154950279611627995e+00
2.412294243458550369e+00
2.056543334212431517e+00
2.159301991358158812e+00
2.249885310801804206e+00
2.051635578695520046e+00
2.422320525247056988e+00
2.352011152016288076e+00
2.388465247254537349e+00
2.158109407106291844e+00
2.452204041607921159e+00
2.119627958100053000e+00
2.407358676845559042e+00
2.181213534054381675e+00
2.035500468940917074e+00
1.782429883504937917e+00
2.350969250199964833e+00
2.411778787674861313e+00
2.351763555382235360e+00
2.110675166407598002e+00
2.292947611633721294e+00
1.970314419186961929e+00
2.708788925908991008e+00
2.493798318543503090e+00
2.517527778705585639e+00
2.327634645039164063e+00
2.324463014047815523e+00
2.093710319235661643e+00
2.168770392931508528e+00
2.298817592963766199e+00
2.037674853858932877e+00
1.998545427231066984e+00
2.230034026353784782e+00
1.996144687415229324e+00
2.070900406373381131e+00
2.746377299245384318e+00
1.994171137619757062e+00
2.470382470153761556e+00
2.033468852950246930e+00
2.281800882764704941e+00
2.113623989563977013e+00
2.082679691719046211e+00
2.196505748736983676e+00
2.427079287933697316e+00
2.173305966457906191e+00
1.930918551276644024e+00
2.006963292655338904e+00
2.324065107765779459e+00
1.568173949710587323e+00
2.482068559878698455e+00
2.621397541654813423e+00
2.260207423652285108e+00
2.800478374201586629e+00
2.206387042247211827e+00
2.162684592723088883e+00
2.068029907057827188e+00
2.081672371187906823e+00
2.149446155492189980e+00
2.350546883289157396e+00
2.104481107494974523e+00
2.375641272284417571e+00
1.988348850803067558e+00
2.046522774721872828e+00
2.031939888510601033e+00
2.514330626701316351e+00
2.128576116874322466e+00
2.364391827766227916e+00
1.858041371422819443e+00
2.174771868843902833e+00
2.445264139149036620e+00
1.931234816649471053e+00
2.042473958184109595e+00
2.035414484380194899e+00
2.007614616318456502e+00
2.306921456403798754e+00
2.102708845903509260e+00
1.754564504017949167e+00
2.675654036628418275e+00
1.773834290535804215e+00
1.602199187015701742e+00
2.164792358759495716e+00
2.163054291850685207e+00
3.325693662744306334e+00
2.234067826015794012e+00
1.956582896016112683e+00
2.398716223903487599e+00
2.186062999255061978e+00
1.675843664933412303e+00
2.042102198713781291e+00
2.024716441155370639e+00
2.151467890794704019e+00
1.997915524213664806e+00
2.105673496773733611e+00
2.685789686189960612e+00
1.859281304807317126e+00
2.125211239604946734e+00
2.120226639466902707e+00
2.259426456150477769e+00
1.951961257295748320e+00
2.400680966850494702e+00
2.602167068537020178e+00
2.539004344936889535e+00
2.629147911278227667e+00
2.344049591843789582e+00
2.494346787213769900e+00
2.344203659900465642e+00
2.347654896942569902e+00
2.147716394880091695e+00
2.252699625096246550e+00
2.362212507378816717e+00
2.401369342144179075e+00
2.499980416000209704e+00
2.408783379667916336e+00
2.327394884796076813e+00
2.288882004545113258e+00
2.242633492534326312e+00
2.239584459676236428e+00
2.298443522653538462e+00
2.648804417626519303e+00
2.323270622239389738e+00
2.216461997772939618e+00
2.171519365764886800e+00
2.331149368900122809e+00
2.615367659815714507e+00
2.354148374500719232e+00
2.479912886412007911e+00
2.234539308228587373e+00
2.527060177036285715e+00
2.357351228683298938e+00
2.320019793702710054e+00
2.310018918363239582e+00
2.137130341902805153e+00
2.431372187064452906e+00
2.437767924282389309e+00
2.425352747243975315e+00
2.204506289286639831e+00
2.548335008316453543e+00
2.100699595006190190e+00
2.366363146698214681e+00
2.096384494292259593e+00
2.297710160050216555e+00
2.593362945175869516e+00
2.387342084182414226e+00
2.288492490540028346e+00
2.410950447788952289e+00
2.282394738274105439e+00
2.344240779315046819e+00
2.260949370903770461e+00
2.396413679775470484e+00
2.504073048443040683e+00
2.420274074403022890e+00
2.359486415972677165e+00
2.474185893804200287e+00
2.380005497001563608e+00
2.385200786773566506e+00
2.289507739571934319e+00
2.575013843053608475e+00
2.221111274513862810e+00
2.440289147033384953e+00
2.449849050728138522e+00
2.254350379024584683e+00
2.472818017162851323e+00
2.547901513591871669e+00
2.377078110556235302e+00
2.263751487989785982e+00
2.453908178631689641e+00
2.284256889873754748e+00
2.367435641946427971e+00
2.300550958478449814e+00
2.465422363271841721e+00
2.510527473522324637e+00
2.211851684264765971e+00
2.237759890718456379e+00
2.857615528975565145e+00
2.386431787603918497e+00
2.515502735864464157e+00
2.354375214668078975e+00
2.264395719463909717e+00
2.333989765554056461e+00
2.360859811922374263e+00
2.369615707971254981e+00
2.361511654607209465e+00
2.270623428129955990e+00
2.305172470550610697e+00
2.481706289079248950e+00
2.295169340145058801e+00
2.065936666168302072e+00
2.311643657611513802e+00
2.266655531559419678e+00
2.227498538135538997e+00
2.224539565952426745e+00
2.210654555369598651e+00
2.409504884088122800e+00
2.269415168544366868e+00
2.810297919790656795e+00
2.411163800231061582e+00
2.216472199538333854e+00
2.370339852567915351e+00
2.383726435632715024e+00
2.044472840711353712e+00
2.388847007358235963e+00
2.468809265058654390e+00
2.338555338535622585e+00
2.196838677949981111e+00
2.426934019730964120e+00
2.334792544474929343e+00
2.311630044999117395e+00
2.357577381638073177e+00
2.293446479897560675e+00
2.396296131318603084e+00
2.421566940217774189e+00
2.215779757946934048e+00
2.135523440288416452e+00
2.208964029747894742e+00
2.239209430184368799e+00
2.251631398112734050e+00
2.401528823661599255e+00
2.590888443775158922e+00
2.188728336846005096e+00
2.345394983824108603e+00
2.141184406535958651e+00
2.288027992727132087e+00
2.118215436166615007e+00
2.293771913539566221e+00
2.334612047608026764e+00
2.128872059728709409e+00
2.500051977795322511e+00
2.300503503391562177e+00
2.356774934911820552e+00
2.311074122353734328e+00
2.445634879718925792e+00
2.626225686731463504e+00
2.272084665976584983e+00
2.348502777728359803e+00
2.301088907823513274e+00
2.255965502029449787e+00
2.256364340207298813e+00
2.337746215562257923e+00
2.138327005964857364e+00
2.285477360215005582e+00
2.305674110733382687e+00
2.269539162165495672e+00
2.227839922198065370e+00
2.339784952789251804e+00
2.238349870424358734e+00
2.349528013991643682e+00
1.882542940644466256e+00
2.604705689762071064e+00
2.183579905287605261e+00
1.935715617728479110e+00
2.441418559818624878e+00
2.139432757497760740e+00
2.441224954362970045e+00
2.295478596256035786e+00
2.327071865521875171e+00
2.173942309417737917e+00
2.490737252875325769e+00
2.197932225463488098e+00
2.209626285332939144e+00
2.241224182243324314e+00
2.381632297670721155e+00
2.325041002568925208e+00
2.495511201801550616e+00
3.064505347797046753e+00
2.261264644185966954e+00
2.115018058733887152e+00
2.222161182009091629e+00
2.218924346096764477e+00
2.362336575696010854e+00
2.364773995697775355e+00
2.455964232232997535e+00
2.442758633744700703e+00
2.375473938922332717e+00
2.458442165336435004e+00
2.293145243589400195e+00
2.317047277701622665e+00
2.392220690238747505e+00
2.217038550850550571e+00
2.525058886499559563e+00
2.199521564910176696e+00
2.389155848230656964e+00
2.134870211461092460e+00
2.356561383445965774e+00
2.302282059697269734e+00
2.197837391703705734e+00
2.271527176448847385e+00
2.600534363780974800e+00
2.861627608530361577e+00
2.692174757272850716e+00
2.372274714238484794e+00
2.583062202769949689e+00
2.289619060055791078e+00
2.462246822518529221e+00
2.445621468314402858e+00
2.305911423440316188e+00
2.358024744637079007e+00
2.553794219024966061e+00
2.511631384474442896e+00
2.368928082307964367e+00
2.207876646208347005e+00
2.612523812941886625e+00
2.293596043131953088e+00
1.809245502324511534e+00
2.129320623852295036e+00
2.317282304441547591e+00
2.442415757194757564e+00
2.278822702672396172e+00
2.776201475725132539e+00
2.624040594881951627e+00
1.591454039317375946e+00
2.775058638986181769e+00
2.115645923722371702e+00
2.677837822504040677e+00
2.418847823305615652e+00
2.357471424438311036e+00
2.369185104176847911e+00
2.456105277168902479e+00
2.270316251873235380e+00
2.451205061784464068e+00
2.599877770547281752e+00
2.503723392804469761e+00
2.294429223383844807e+00
2.483137139635060997e+00
2.609813316016513784e+00
2.043861808003356373e+00
2.196581029283717790e+00
2.161104932170151649e+00
2.139327479204863547e+00
2.382317463053546192e+00
2.365303601975864201e+00
2.308937445344927397e+00
2.219630609957547573e+00
2.313538507649977038e+00
2.248206331385123047e+00
2.337503563731163858e+00
2.161629659005388948e+00
2.255213824457310778e+00
2.246660487189800826e+00
2.223893222420027627e+00
2.071749183317689535e+00
2.334654462307784062e+00
2.689557468670158435e+00
2.403445162147289427e+00
2.158536436933355063e+00
2.447744833051131774e+00
2.402460943225325440e+00
2.437778823966601838e+00
2.259660921002482947e+00
2.326483714383564827e+00
2.100298609651508386e+00
2.528971249966495360e+00
2.175551226253486625e+00
2.377887952593220167e+00
2.290901084340156491e+00
2.412469677864993223e+00
2.177455625853800036e+00
2.252990423409962251e+00
1.989830963347181569e+00
2.371240694067423327e+00
2.118792033306278633e+00
2.521897160867534904e+00
2.203856933833914233e+00
2.389139573237679226e+00
2.312723904213377590e+00
2.419097381477777198e+00
2.436589047784484485e+00
2.396481845601322380e+00
2.150115484257163256e+00
2.245518341649757499e+00
2.493855813362679807e+00
1.965031774074561310e+00
1.797730649458200602e+00
2.327892315915952803e+00
2.206665987199200707e+00
2.520177220556894415e+00
2.148542163299629770e+00
2.410380835273674194e+00
2.573321313275432676e+00
2.212128469331239522e+00
2.276016759610174134e+00
2.259499007576116547e+00
2.204795594170390949e+00
2.435067139687602467e+00
2.040529424944295567e+00
1.934796841092616404e+00
2.137672631851346150e+00
2.572439931894152210e+00
2.367530893250797686e+00
2.170628512664184218e+00
2.255449838425366060e+00
2.296820053056855659e+00
2.085366280216281343e+00
2.079454245357480691e+00
2.367246009024817077e+00
2.200228663762438419e+00
2.441606885785898129e+00
2.277891157870805650e+00
2.265358074029724555e+00
1.986461075953374289e+00
2.281645316632333387e+00
2.078433317224030574e+00
2.679797268316605585e+00
2.237897518507750760e+00
2.292655371323496727e+00
2.312240274891382175e+00
2.250492306467370085e+00
2.196584253040580137e+00
2.511181091141319932e+00
2.107096927346168602e+00
2.220677087569140618e+00
1.780053522609624794e+00
2.104648366111478097e+00
1.749878342280911214e+00
2.207270252793528176e+00
2.346338885272331698e+00
2.257656938383120870e+00
2.961958008801238940e+00
2.208361734520787323e+00
2.189434140675414309e+00
1.916890937478624490e+00
2.395240635036592014e+00
2.188536904176345832e+00
2.174350277999922643e+00
2.206469503561094392e+00
2.335186710177592495e+00
2.159615206901650097e+00
2.422194920589310296e+00
1.884958888919877396e+00
2.193922084328833400e+00
2.218486730628461245e+00
1.958304912917532503e+00
2.324306210938422268e+00
2.066732389244350987e+00
2.301795920195614187e+00
2.059624710218014076e+00
2.498087250682134552e+00
2.173516117884891408e+00
1.804991622525086381e+00
2.225709611715448233e+00
2.281699674386416188e+00
2.844275506423296296e+00
2.159036258115292650e+00
2.316519763758648764e+00
2.089088288751566491e+00
2.237059950920145646e+00
2.161502440685740822e+00
2.227288900387268900e+00
2.176057363034425762e+00
2.291951996913160094e+00
2.226957636903013071e+00
1.839740196572932751e+00
2.218397930734749668e+00
2.200495314110124223e+00
2.465684308009549408e+00
2.167542756662955927e+00
1.870860550236141506e+00
1.843035537646137367e+00
2.238065151527737218e+00
1.999694134848869931e+00
2.393023050922181927e+00
2.159222727717401202e+00
2.112211933965528754e+00
1.989489573508223197e+00
1.603564970204034212e+00
1.898252011487629343e+00
2.294370900160668914e+00
2.479575407936842169e+00
3.032856551245526333e+00
3.291607908227404788e+00
3.012030201012331876e+00
2.225068065512909588e+00
2.635661693204451872e+00
2.141526946479730853e+00
1.701597457096440946e+00
2.460092070676921594e+00
1.792398382173214344e+00
2.404406900482088716e+00
2.352149212847915560e+00
2.332693388602782747e+00
2.139466258313608371e+00
3.622024525385244331e+00
1.830363926497574178e+00
2.177700430669011755e+00
2.334253491505949629e+00
1.721364204269570042e+00
1.743509641992405657e+00
2.661067142018416209e+00
2.246028594008878443e+00
2.092854374194363931e+00
2.042229125818663782e+00
1.336395052233396052e+00
2.896827698322387068e+00
2.786803522058905802e+00
2.434552107080688366e+00
1.824639372812604021e+00
2.598280003691457285e+00
2.444699747444762483e+00
1.949347866735171131e+00
1.718841732626381624e+00
2.261527523048841193e+00
1.713989966477182936e+00
2.247822807502586784e+00
2.418415649509484400e+00
1.920123751764709397e+00
2.425213952287796459e+00
2.089829049531786609e+00
1.982301647085203067e+00
2.881236799376878821e+00
1.885632064660312635e+00
2.874258273424982857e+00
2.678005485866488566e+00
1.446306936333916049e+00
2.295641637154603121e+00
2.478991979484716168e+00
2.215789962696966597e+00
2.494969011046482166e+00
2.279644001187641322e+00
2.072132253307489513e+00
2.388132541776020190e+00
2.122639951563650484e+00
2.198826024382484867e+00
2.163399657914025109e+00
2.688282445577208968e+00
2.574234935237663890e+00
2.146734360606598724e+00
2.421920402780038284e+00
2.254443671539320793e+00
2.259333440131064741e+00
2.273815727094556927e+00
2.580913542359848378e+00
2.223909244839601840e+00
2.304520134490287919e+00
2.115183660000698129e+00
2.122384334268513584e+00
2.219113683081234800e+00
2.191272510706355980e+00
2.215709261970201016e+00
2.179633114657054005e+00
2.179794647776870598e+00
2.236944705137675182e+00
2.211331493247331359e+00
2.133379571340218828e+00
3.220242257349076542e+00
2.382983211653646904e+00
2.483430264104863117e+00
2.389183666780148929e+00
2.228698207721045321e+00
3.211939577645718469e+00
2.243067432926836968e+00
2.271673217111311871e+00
1.956975446770064853e+00
2.242247862179407303e+00
1.949753492314244330e+00
2.657578992738323098e+00
2.131724332170772840e+00
2.053783801934791153e+00
2.278894729020326970e+00
2.345203022679466454e+00
2.494666503032606286e+00
2.114378131291673846e+00
2.628491216490972615e+00
2.154491792113852888e+00
2.214346313324553339e+00
2.350115292696931757e+00
3.431984675729021106e+00
2.089440102429766188e+00
2.378826690939611410e+00
2.079013696042907977e+00
2.270880405199362073e+00
2.221929558379505121e+00
2.355160949702904016e+00
2.617762169738781175e+00
2.247068472358682900e+00
2.305943268119483580e+00
2.259237929943711976e+00
3.227016458324387216e+00
2.227370749064210287e+00
2.864070622006581690e+00
2.325999647803014714e+00
1.922168756211613205e+00
2.281835333285200829e+00
2.837024763670092931e+00
2.494765387199754159e+00
2.605941016255461928e+00
2.414716971431924097e+00
2.408381508283500061e+00
2.544548675350218669e+00
2.421425333436731275e+00
2.311677522010022301e+00
2.079180073353335434e+00
2.116786571675945972e+00
2.109189756692142481e+00
2.709842790491038933e+00
2.190484065638373945e+00
2.698406275744525296e+00
2.434743473703345540e+00
2.407289037969065681e+00
2.196973559636762552e+00
2.153066634079769504e+00
2.204477155667928123e+00
2.158545744880175032e+00
2.521528064741728858e+00
1.946314993784654668e+00
1.875580697993912249e+00
2.260566425666869605e+00
2.133146441754148359e+00
1.811902121258204490e+00
2.076606000634598992e+00
2.093307223259519123e+00
2.108113225477352248e+00
2.371195657771718590e+00
2.105250550389558661e+00
2.282940809104183177e+00
2.273837659396956479e+00
2.338852001942447689e+00
2.219273710033459412e+00
1.858229857474562818e+00
1.921576530376108760e+00
2.142556586624492887e+00
2.232233796847219232e+00
2.533620935163273025e+00
2.724711018017413000e+00
2.436470085469244928e+00
2.372821132600229976e+00
2.013306603940403061e+00
2.211754305820987643e+00
2.636601649961090033e+00
2.457508040757849344e+00
2.401234859076660122e+00
2.009588739216395137e+00
2.916433256012898934e+00
2.492237423511295180e+00
2.477843163516491920e+00
2.357472211402214857e+00
2.022101610987594444e+00
2.233538081588830160e+00
2.093104238474293055e+00
2.344352221135816983e+00
1.942533214311704448e+00
3.640889698360536109e+00
2.191900882121033067e+00
2.298187163935871968e+00
2.345744735330921316e+00
2.394519811717802149e+00
2.061202214650069919e+00
2.355323201160773650e+00
2.426128077678297856e+00
2.601772049756298610e+00
1.962595698629428398e+00
2.366634970172929009e+00
3.134551272962588175e+00
2.415761511089545621e+00
3.166608140509060920e+00
2.276561090379783270e+00
2.159744747099392459e+00
3.089086036652906042e+00
2.254476011129136204e+00
2.107348937764721430e+00
2.826511486683231045e+00
2.157597722736631418e+00
2.323293526186687163e+00
2.339273532317207138e+00
2.707199580059136856e+00
2.573200804411594600e+00
2.202709659516618679e+00
2.470197287422313703e+00
2.686719217182767849e+00
2.149039510494312299e+00
2.297694044222395870e+00
2.451300592419575874e+00
2.376882671119446844e+00
2.420367714552161598e+00
2.492960812255726744e+00
2.184487202534215911e+00
2.020938971386670335e+00
2.179388372526402495e+00
2.233579740046621076e+00
2.230655706906979674e+00
2.352514356376371296e+00
2.338338119227968193e+00
2.393055506832019397e+00
2.191726682079429001e+00
2.037344863608706813e+00
2.217793539205563658e+00
2.344012147295916559e+00
2.426132812022184115e+00
2.314126715316027649e+00
1.990269436349805909e+00
2.066880170036623277e+00
2.190065162462911719e+00
3.173557318647750147e+00
2.069530162706049392e+00
2.162784156941566227e+00
2.278056350503134375e+00
2.019174238087733109e+00
2.473171227464177058e+00
2.799889979301585452e+00
2.389808996404101382e+00
2.402300286481200420e+00
2.469827426814484639e+00
1.769570078509794087e+00
2.797272011283630899e+00
2.299270836219934555e+00
1.913950848197911725e+00
2.190445489614409880e+00
2.034576822153481235e+00
2.051874213948371661e+00
2.395830058872199686e+00
2.162584962822798662e+00
2.102062347136100851e+00
2.131392415622254788e+00
2.164333022119334426e+00
2.765090998701540848e+00
2.172979852406748957e+00
2.183838881629594386e+00
2.711803055983229349e+00
2.432702423419944360e+00
2.168229091158605737e+00
2.223930525472987529e+00
2.292611163644423300e+00
2.113164066329594526e+00
2.180903659345807544e+00
2.037488546675986001e+00
2.191281263098272092e+00
2.607005905402736801e+00
2.239519524204801826e+00
2.260121374524847404e+00
2.150993903929631745e+00
2.124032746434633356e+00
2.174403041094884692e+00
2.211168854460485722e+00
2.252112143124613830e+00
2.425595689166721858e+00
1.810891493450671463e+00
2.446775615956030325e+00
1.985557018446578503e+00
2.568747021080175053e+00
2.340773728066647852e+00
1.957654455192173959e+00
1.890127862243381696e+00
1.973528062483928647e+00
2.348796569246201837e+00
1.856460456026583827e+00
2.293807364077133037e+00
2.511312335232477100e+00
2.575429748681195452e+00
2.329096242217711499e+00
2.046815639731939473e+00
2.222971080026135304e+00
2.472128417994544414e+00
2.132478112541201565e+00
2.458849096792930844e+00
2.207081927291437484e+00
1.889212573934371031e+00
2.261684883555412195e+00
2.568979013393404287e+00
2.244458240028984974e+00
2.206082188557145329e+00
2.165135161130725017e+00
2.315100572773904908e+00
2.874039406686617504e+00
2.128314651616655784e+00
1.572996691181004270e+00
2.337411127315533577e+00
2.068261340424657924e+00
1.995659905547717328e+00
2.420846642090636269e+00
2.135719631755608194e+00
2.219414019463296750e+00
2.031450948487541375e+00
2.779946400331324341e+00
1.872612962074719389e+00
2.160430107940945366e+00
2.426796161598608226e+00
1.814579242931373404e+00
2.288745802025250686e+00
1.616843753376218995e+00
3.593305028954400626e+00
2.137352422356543880e+00
1.803527783580451516e+00
2.294664799387329701e+00
2.287489252210364921e+00
1.750603793039088307e+00
2.235131517464634676e+00
1.891682052997317731e+00
2.312568381364872749e+00
2.575521404368298128e+00
2.502483109574073161e+00
2.036301973683469768e+00
2.894542017953089186e+00
1.709459986564467737e+00
1.947023483960986123e+00
1.907257355944933952e+00
4.176368423994420098e+00
2.075077940309837388e+00
1.839417211558426413e+00
2.263996340176114952e+00
2.142288620304422686e+00
1.954765994649316330e+00
2.194608619109167602e+00
2.344352275915679851e+00
2.224950708802943655e+00
2.342960768953719963e+00
1.934997546002841018e+00
2.185003599276071462e+00
1.742871732233396864e+00
2.465499355564730433e+00
2.161167781775997110e+00
2.063479996670329886e+00
1.915215050072354375e+00
1.767852202591580379e+00
1.178198747118496037e+00
1.988507769488616850e+00
2.379070724303742335e+00
1.582068169402878643e+00
2.354576261594270026e+00
2.112695627328444292e+00
2.033556115669926445e+00
2.187883640967433152e+00
1.977543173992212244e+00
2.222622278569034382e+00
1.605827281961892838e+00
2.220180062623718698e+00
1.889502504797764715e+00
2.135986398966629007e+00
2.259448508669033018e+00
2.382283007855200196e+00
2.179058264154421831e+00
2.277462265159438282e+00
2.296219489208889630e+00
2.274315493482497175e+00
1.857799488755342399e+00
2.172759875221711656e+00
2.547734376675858226e+00
1.125774922682042378e+00
2.365652213713644425e+00
1.679952847923765535e+00
1.533451206671052169e+00
2.295218591718346968e+00
2.180304030716263775e+00
2.417935202777429016e+00
2.220826607025155663e+00
2.419737635617838833e+00
2.395189458589746856e+00
2.237201480516392227e+00
2.403050482834536261e+00
2.547205890674615336e+00
2.270517639768389273e+00
2.869131382834445798e+00
2.670446679757273678e+00
2.424795727696919645e+00
2.451762241774101181e+00
2.378352416929070845e+00
2.448305479487995928e+00
2.314088447975415352e+00
2.413361672071320019e+00
2.525915404102300421e+00
2.668297802854874057e+00
2.230001700545765964e+00
2.485897948811775837e+00
2.257284243974533311e+00
2.318850048931749619e+00
2.106086801558293864e+00
2.436211122641838145e+00
2.102426821916321131e+00
2.566819135714784039e+00
2.469200465485105411e+00
2.282394260032750477e+00
2.441949817581737570e+00
1.993452198663574260e+00
2.421749715830638472e+00
2.250274353105124803e+00
2.227991170542366284e+00
1.889097932470577224e+00
2.008906001200723601e+00
2.434013595565428734e+00
2.203423653270266680e+00
2.325015478717368023e+00
2.331206125912202332e+00
2.382646760981759204e+00
2.361432148622239158e+00
2.997335063627597496e+00
2.137636409340799126e+00
2.043841696941701258e+00
2.264530753859629097e+00
2.593204838397483503e+00
1.964929708795021490e+00
2.317134205481800713e+00
2.070127463773362209e+00
2.229948664626629551e+00
2.367248707859055834e+00
2.142278969899632290e+00
2.344230632390529756e+00
2.360086250617752235e+00
2.185279305299036245e+00
2.166975911587948556e+00
2.289102365550093499e+00
2.404840130781825902e+00
2.290777957663808539e+00
2.697196099793129243e+00
2.424613943517911263e+00
2.060022425109280686e+00
1.993345140761820788e+00
2.080066937886059897e+00
2.217140120686633242e+00
2.094770096276602267e+00
2.240328095804236419e+00
2.266684143848913813e+00
1.945810228712595569e+00
2.298254628163610480e+00
2.469270674912063424e+00
2.819802708900833288e+00
2.270958329556679978e+00
2.333840986428543651e+00
2.200231873669949323e+00
2.387320526116865071e+00
2.002738346338366338e+00
1.841051032487908579e+00
2.655942145472527383e+00
2.255696321870397369e+00
2.810504583105132959e+00
2.201492444282712402e+00
2.374355980753771078e+00
2.070290074727912710e+00
2.477743055972192021e+00
2.283213360728799657e+00
1.945554852964388681e+00
2.035192154366281869e+00
2.350568576476850691e+00
1.832901221747084586e+00
2.154964309877137829e+00
2.355288027650437321e+00
2.504685881331873532e+00
2.379483705768087098e+00
2.042624902553882293e+00
2.393639699208947480e+00
2.106377293834664322e+00
2.064327381925759486e+00
2.331684254775070464e+00
2.294656820330955416e+00
2.326651975411348605e+00
2.215596177676860012e+00
2.154824044426403074e+00
2.655510018503008052e+00
2.237496114523632507e+00
2.379562219702722636e+00
2.473634964233442535e+00
2.212859517237643292e+00
2.379739781524122133e+00
2.406496984478069034e+00
1.997782353649045550e+00
2.292162095335073868e+00
1.682550592024137703e+00
1.889481574711325607e+00
2.267914932240933545e+00
2.606336863565149375e+00
2.416490877193819387e+00
2.170753918739042998e+00
2.261238166731212473e+00
2.130358960389105327e+00
2.307383594461290599e+00
2.762299446285634730e+00
2.121533005174427000e+00
2.281173899915268422e+00
2.203726618516200997e+00
2.129896340751244121e+00
2.224464069210891015e+00
2.304168703200977664e+00
1.924089267400443948e+00
2.301026353551028247e+00
2.327713567472342149e+00
1.797992457051316384e+00
2.184587515341825714e+00
2.115689652470244209e+00
2.305476686940922448e+00
2.459775491295735250e+00
2.228545133044733895e+00
2.542559288115291416e+00
1.929987240761756651e+00
2.085981460033237589e+00
2.287441341155440622e+00
2.109981798687601717e+00
1.882075943707613108e+00
2.871253621345997153e+00
2.118689009214699048e+00
2.399601030483603292e+00
2.509519688628787826e+00
2.279516533091006547e+00
2.406049472331772687e+00
2.315550132808442907e+00
2.816320715130700592e+00
2.470917503595130515e+00
2.192604960302245942e+00
2.982393240691869618e+00
2.816110459732914517e+00
2.224893881944471019e+00
1.957589987334104498e+00
2.433348826835785683e+00
2.902579240222761925e+00
2.401795842279984772e+00
2.399296316103417759e+00
2.222243292652773317e+00
2.330787841678605865e+00
2.705640466142942291e+00
2.264612329643495681e+00
2.001345313480000332e+00
1.571666378880875126e+00
2.278252273583723841e+00
2.259968115903151720e+00
2.399110591008573934e+00
2.357034850142031068e+00
1.958681739570120595e+00
2.070957264603769499e+00
2.408226332611956177e+00
2.280987223930800667e+00
2.289420423366783641e+00
2.561970505864065384e+00
2.356697339252736612e+00
2.518023483125519490e+00
2.395912954783013582e+00
2.235990843470920364e+00
2.415007234951319859e+00
1.913568510526918454e+00
2.532606959759731158e+00
1.977134732689085350e+00
2.904401440419395186e+00
2.150979239286240574e+00
2.194804457083625593e+00
2.254554954008284540e+00
2.161860949399279530e+00
2.762478192064643956e+00
3.081313544912275493e+00
2.372736425923993586e+00
1.741185982316953096e+00
2.011664904867167980e+00
2.355971990385998360e+00
2.184295261942863497e+00
2.077349166296279304e+00
2.284603218078600229e+00
2.331138260103283066e+00
2.077297901462483498e+00
2.134982110844235947e+00
1.885946584189638564e+00
1.831369720344304897e+00
2.199743131691172415e+00
2.248865085582993917e+00
2.327799601146823161e+00
2.078572457593888423e+00
2.754874016145181237e+00
2.931206179903547593e+00
2.561113015587100250e+00
2.106793866210660671e+00
1.899318032423333413e+00
2.315822762529245793e+00
2.052027981317767757e+00
1.914658592188133168e+00
2.054111513728034133e+00
2.006247298178633898e+00
2.391856961997194997e+00
2.399496915195231672e+00
1.947883716064298998e+00
2.435923529031096990e+00
2.033467443371477223e+00
2.223411996635067833e+00
2.236430284167527205e+00
1.761848427550134266e+00
2.240943941268310535e+00
2.309953783422308948e+00
2.288780150712864891e+00
2.437321845454251790e+00
2.557532321811763598e+00
2.731987393122236263e+00
1.707469342193800532e+00
1.982751549231139609e+00
2.240410538046700761e+00
2.376669748767412660e+00
2.039370612426570251e+00
2.252230295872850174e+00
2.575172727059081179e+00
2.191132550728635664e+00
2.122123600632256135e+00
2.137940741033063752e+00
2.202550913009239331e+00
2.485798232824003584e+00
1.892115788224429274e+00
2.091376520448958498e+00
2.449617664059386080e+00
2.095372033907685783e+00
2.197251779558028861e+00
2.008429618532480809e+00
2.114387452043049453e+00
2.742772809321677219e+00
2.374785825730404198e+00
2.321301756228224988e+00
1.904780956777703427e+00
2.321468895187581705e+00
2.120898823663822430e+00
2.267502419740188735e+00
2.701179294240096507e+00
2.658496080322372723e+00
2.088719784272187852e+00
2.007444617489105188e+00
2.599235887972628944e+00
2.280123159448393722e+00
2.186395668612779897e+00
1.997878626916033573e+00
3.299290537659770983e+00
2.079273473000647243e+00
2.729983522842667210e+00
2.219040407646643231e+00
2.419282713982952693e+00
2.675654034711968166e+00
2.438092083871226556e+00
1.900059699476100317e+00
2.050184165013799742e+00
2.899559054060888652e+00
1.898453856468787837e+00
2.853271600667406815e+00
2.344722998006556036e+00
1.862702056021638519e+00
1.998542143402896709e+00
1.760754007980120273e+00
2.663555466758948498e+00
2.270010029084715608e+00
1.986668969141914154e+00
2.430728700556018751e+00
2.245127318472102118e+00
2.235358890067352000e+00
1.932705085353532137e+00
2.551769539500841955e+00
1.920261603837343012e+00
2.311814554564378899e+00
2.433388287973052400e+00
3.113867765116937303e+00
2.420795593589958550e+00
2.740219696228897384e+00
2.018946497430446296e+00
3.128084066462920809e+00
2.469641531042868987e+00
1.942338905424667583e+00
1.812964018689388501e+00
1.898728389175132314e+00
2.294586518671310582e+00
2.494413226935324968e+00
2.188637025564527328e+00
2.395729534632235591e+00
2.362256251565483023e+00
2.337796828555017470e+00
2.359966483835855389e+00
1.911658148614768349e+00
2.672619199265708012e+00
1.968353560656008971e+00
2.541873427535238150e+00
1.852236540931982978e+00
1.736984173412538190e+00
2.464626022745723510e+00
2.786034480909015176e+00
2.047464667357800305e+00
2.780221892998901101e+00
1.883185082102341923e+00
2.389492257784858076e+00
2.064932244756236379e+00
2.023185511327231900e+00
1.890793379398340246e+00
4.313143630194391953e+00
2.267569602818903629e+00
2.496575259323253526e+00
1.932750029954312554e+00
2.983982548060525986e+00
2.396517942175751870e+00
2.125860289764469169e+00
1.855819277469505257e+00
1.955199697611212928e+00
1.942958202684452518e+00
2.099902931004991480e+00
2.155660603957408661e+00
2.156293373808096270e+00
2.526971974050583380e+00
2.829471144658667114e+00
1.601750712145355804e+00
2.155854769474400356e+00
2.423127335743535671e+00
2.273049175545923450e+00
2.015301498869214836e+00
nan
2.088379010523535584e+00
2.153605027767426794e+00
2.060383179853314317e+00
2.891083843842503942e+00
1.984414456305755081e+00
1.551250287127852179e+00
2.125119383719795252e+00
2.135744674806524745e+00
2.437491701396208299e+00
2.025455399700453629e+00
2.307124816347291940e+00
2.146492011039378145e+00
2.092935906305151583e+00
1.956612553823931622e+00
2.839758319048267143e+00
2.324719497515519873e+00
2.379199423342837516e+00
2.219773804687434460e+00
2.085215946536862042e+00
