# Supplementary material for: Wide-field fluorescence lifetime imaging of single molecules with a gated single-photon camera
Source: Light Sci Appl. 2025 Aug 4;14:258. doi: 10.1038/s41377-025-01901-2 (PMC12319105; doi:10.1038/s41377-025-01901-2)
Supplement: Supplementary file 2 — Data Set [file 41377_2025_1901_MOESM2_ESM.zip › curated-data-SPAD-FLIM-proofs/Fig2/lifetimesAF488.txt]

3.596825024336617549e+00
3.405882826030421029e+00
3.615819628083471571e+00
3.425105720035983126e+00
3.663472938946936264e+00
3.466028895281092481e+00
3.593428223284825140e+00
3.516153775875578535e+00
3.137863666840800203e+00
3.153190246295673127e+00
3.384355956150468359e+00
3.135425260406585313e+00
3.280618090163790690e+00
3.632484285246219802e+00
3.312936914046977321e+00
3.421345662989068170e+00
3.278961900017606457e+00
2.880645795236257634e+00
3.121209512448173573e+00
3.284006101163053248e+00
3.077325808843274224e+00
3.326226201970635898e+00
3.347079555361169412e+00
3.429260482080875416e+00
3.352158725829867070e+00
3.300946936162909573e+00
3.509734935730007166e+00
3.437343873844363795e+00
3.132160052941086015e+00
2.999577658115820888e+00
3.335861878685111748e+00
2.988198749910711438e+00
3.277358424327707187e+00
2.935364244197568251e+00
3.171536278108190832e+00
3.343267424476946914e+00
3.007416067486595956e+00
2.877287942137792598e+00
2.363052797194937327e+00
3.453821885954310389e+00
3.194527337933672051e+00
3.284562951218919391e+00
3.235268195652452050e+00
3.576464052896085377e+00
3.350834403072583623e+00
3.422805686497422784e+00
3.063306674496231174e+00
3.386585922096447820e+00
3.544809872725280808e+00
3.808508262975390135e+00
3.471063142925423506e+00
3.081964619431451169e+00
3.543605546452848198e+00
3.450259569305918372e+00
3.393108722035178548e+00
3.258017850230659818e+00
3.558936109729405217e+00
3.302328195523746679e+00
3.436258469936819271e+00
3.817461912166838722e+00
3.399345617322385493e+00
3.880478958488331909e+00
3.492839227801934676e+00
3.438318026844006337e+00
3.374033189233660135e+00
3.618476948119282000e+00
3.039765677146981648e+00
3.313558588703673813e+00
3.050135323842668722e+00
3.391818617189919394e+00
3.392416325087036721e+00
3.415752079709482469e+00
3.355208596649453590e+00
3.352060520118647524e+00
3.227873459493375563e+00
3.208360243967721459e+00
3.476875225687867665e+00
3.397562463906564023e+00
3.281324438472199123e+00
3.217545905025506414e+00
3.907710872349328568e+00
3.140582098602096028e+00
3.539430699756093812e+00
3.392637339300504706e+00
3.011154141100589321e+00
3.518554133756040869e+00
3.684846269831500543e+00
3.269027841331690443e+00
3.083037524384012240e+00
3.639900120636686331e+00
3.516486632530164247e+00
3.955479926931272594e+00
3.285487314092395028e+00
2.987303909652442524e+00
3.521117247145099771e+00
3.384088190062748414e+00
3.644199072102951575e+00
3.451001463969832095e+00
3.481146840047500746e+00
3.131860156563035957e+00
3.399323130031350448e+00
3.180904328318978180e+00
3.266043392410319157e+00
3.276867935401799325e+00
3.307402158694597638e+00
3.356665076050312280e+00
3.205160517101550255e+00
3.196643876963820574e+00
3.721950276109624589e+00
3.277630620810225270e+00
3.766840134721873845e+00
3.372359561135606310e+00
2.622406215073141311e+00
3.385161882799475830e+00
3.215822855161211802e+00
3.201373302054748127e+00
3.445525167803475064e+00
2.957711961004872769e+00
3.203138479285775553e+00
3.389045003676717904e+00
3.328289399971075646e+00
2.923595964059142460e+00
3.271437869884959326e+00
3.394278490820817229e+00
3.359711327838367900e+00
3.384361048428910390e+00
3.299854271418106055e+00
3.127610579309707983e+00
2.594323757918422402e+00
3.460922475339861304e+00
3.523299022473793674e+00
3.525751564280201755e+00
3.697434998565950259e+00
3.381255510915987639e+00
3.473558910721774140e+00
3.315396665180640579e+00
3.429322786730135686e+00
3.002048944775594919e+00
3.389763890839242233e+00
3.124860701865047830e+00
3.403794545889083700e+00
3.263728230413279530e+00
3.316384279700529181e+00
3.066632888073494989e+00
3.441893168246310530e+00
3.194626547537138705e+00
3.429569446362459750e+00
3.352112384346949359e+00
3.690569226166388717e+00
3.331790698553402930e+00
3.496332998843676432e+00
3.376380213042499356e+00
3.125308572644217353e+00
3.186372661493122482e+00
3.503888105546077103e+00
3.241798504224882915e+00
3.256157987196961479e+00
3.649218427444104851e+00
3.100569819162935392e+00
3.297278089247256183e+00
3.400308829850354542e+00
3.340853666217973306e+00
3.483455470902593110e+00
3.356000090817189641e+00
3.509507491828146364e+00
3.147864835000956152e+00
3.749810029687746571e+00
3.390874647334487513e+00
3.310900115760107454e+00
3.455017073657754345e+00
3.122047838270583409e+00
3.444764550734988440e+00
3.656214284959549587e+00
3.504537168415029047e+00
3.486972016826069609e+00
3.383502237327014939e+00
3.763367267350362422e+00
3.692632416254054473e+00
3.837383881361245308e+00
3.167375288752775742e+00
3.354014455314318077e+00
3.428825552324581860e+00
3.357369961796121238e+00
3.515788458393191984e+00
3.688880920301042199e+00
3.275357693880095677e+00
3.529889974970781719e+00
2.935251641975236581e+00
3.459197925033627996e+00
3.014435564916456478e+00
3.713479965459027810e+00
3.616368416426724686e+00
3.087788528573809810e+00
3.362565661205943801e+00
3.475109424154819937e+00
3.522041175003695290e+00
3.242643548600450121e+00
3.310334794745270592e+00
3.243974505207799286e+00
3.253046510490027465e+00
3.528314533854717716e+00
3.144082966356860798e+00
3.277396428074348389e+00
3.306732018752641888e+00
3.623259206641606500e+00
3.290640602903668555e+00
3.003631381213057949e+00
3.310260228053413023e+00
3.343303280281258782e+00
3.038016443462709937e+00
3.214490997583739684e+00
3.645297393686307785e+00
3.267636152458868626e+00
3.546158492906141380e+00
3.240416896721703299e+00
3.262888599765269682e+00
3.266211872505162983e+00
3.755747148419399828e+00
3.376178513317682484e+00
3.428899464674409092e+00
3.193725209811729471e+00
3.162386849602528915e+00
3.273179094576954551e+00
3.272411245373177291e+00
3.379488653752115379e+00
3.052855931487821195e+00
3.411937021686434868e+00
3.002284903728991150e+00
3.289407464592005059e+00
3.178952013929638110e+00
2.911757806127455162e+00
3.085971035988564815e+00
3.552956283760001721e+00
3.211315142822017243e+00
3.533547814708343449e+00
3.558659939539001726e+00
3.517655444395574982e+00
3.195171120206266480e+00
3.177092394778497919e+00
3.263414058505203830e+00
2.672404906670094782e+00
3.219498439593699413e+00
3.319785066651126382e+00
3.109336383245505875e+00
3.478640283947368239e+00
3.433870061373544225e+00
3.001080361113764639e+00
3.201842011237611807e+00
3.508642096915452147e+00
3.382270365087894692e+00
3.463756583982384729e+00
3.173955611187559533e+00
3.463313385478640871e+00
3.278385886668452986e+00
3.489034204456347599e+00
3.701192967808475842e+00
3.392990328261852540e+00
3.258271859535033510e+00
3.427703611301048614e+00
3.271426077258764220e+00
3.180606266750548361e+00
2.838601293871052533e+00
3.459674896935628130e+00
3.404220928932389700e+00
3.347275520785302216e+00
3.324464531881625717e+00
3.212268025879674749e+00
3.159215948852009515e+00
3.575642459410917073e+00
3.236327276049702384e+00
3.469860718844237635e+00
3.445936487955438832e+00
3.329172379858520880e+00
3.105928988247623757e+00
3.359547053706338104e+00
3.281332645856386065e+00
3.286437994755333492e+00
3.359293567443893291e+00
3.445605593751462248e+00
3.247992100827494788e+00
2.562819200685421350e+00
3.146807304391936899e+00
4.374578463555288010e+00
3.027688426476822681e+00
3.222962284027495183e+00
3.349144536439003339e+00
3.305907731587446996e+00
3.065562462190704718e+00
3.479078288543065334e+00
3.048810485506519896e+00
3.396794834877924441e+00
3.266547734659990709e+00
3.112223483035878147e+00
3.300027795220634719e+00
3.537236022244944156e+00
3.388221616704089278e+00
3.768757485424507170e+00
3.238059741650182843e+00
3.509267154205705452e+00
3.210732464774397332e+00
3.213411044018029017e+00
