# Supplementary material for: Wide-field fluorescence lifetime imaging of single molecules with a gated single-photon camera
Source: Light Sci Appl. 2025 Aug 4;14:258. doi: 10.1038/s41377-025-01901-2 (PMC12319105; doi:10.1038/s41377-025-01901-2)
Supplement: Supplementary file 2 — Data Set [file 41377_2025_1901_MOESM2_ESM.zip › curated-data-SPAD-FLIM-proofs/Fig4/lifetimes_D.txt]

3.543908976852972792e+00
3.498596064425033791e+00
3.123249510300008414e+00
4.931661755449686879e+00
3.549512309718512615e+00
3.573998295394198443e+00
3.368628823219931956e+00
3.413340592956762176e+00
4.482848512750304160e+00
3.469825981530545445e+00
4.252597459017076531e+00
3.244695744764759748e+00
3.843120239338200683e+00
3.926395818792904002e+00
1.865178895237999734e+00
3.336052292625606874e+00
3.899158192106478182e+00
3.521011056112949511e+00
3.526842741832996619e+00
3.388308246688913172e+00
3.532989761183680688e+00
3.305878081597409146e+00
3.542021923868009292e+00
3.379450916992006171e+00
3.389787614472848265e+00
3.907757288297238230e+00
4.924350008026642023e+00
2.168779533495076350e+00
3.528182671479365595e+00
3.562582665221083911e+00
3.401635237304246662e+00
3.553824085540907340e+00
3.362290297967053920e+00
3.388569301705585346e+00
3.934311591972417865e+00
3.522870831931305791e+00
3.234805050876822907e+00
3.525743140605643866e+00
3.334364696603807410e+00
3.525047769216197224e+00
4.607931717215719480e+00
4.352525788402098250e+00
3.412053865256644780e+00
2.865578135497490297e+00
4.325292060207809541e+00
3.256157354597450482e+00
4.307639646826432411e+00
3.751908193739548203e+00
3.422386322895746513e+00
3.335446113858257178e+00
4.432577172547276234e+00
3.288455638674765424e+00
3.389492907722885917e+00
2.994811801001427742e+00
3.250517757061757607e+00
3.371912053454799718e+00
3.256931889541247571e+00
3.429959377793140529e+00
3.356594574420010080e+00
3.742683430720484594e+00
3.994982452249676630e+00
3.144084837919929321e+00
3.911550925389346567e+00
3.512009842600146925e+00
3.132348611676073258e+00
3.288745417821178130e+00
3.788067938410336843e+00
3.718978016749104221e+00
3.086428852742427953e+00
3.065997022778349734e+00
3.554997113367895256e+00
3.725829713394254838e+00
5.433254900671507848e+00
3.951822610986077677e+00
4.204075586876616200e+00
3.643409106837189437e+00
3.851988256103128450e+00
3.732355538021262298e+00
3.547751791661053478e+00
3.161199887713837864e+00
3.690257619337616202e+00
4.382121165113558092e+00
3.323168296109496378e+00
3.541462995804226743e+00
4.082935395984970128e+00
3.169664604504877303e+00
3.448382993447220546e+00
3.835837860405499011e+00
3.818359964446936594e+00
3.324444275055304487e+00
3.356578156973466065e+00
4.036275419267670195e+00
3.314950354915922937e+00
3.546870000981479087e+00
4.082589404815689882e+00
2.262637330887530940e+00
3.514078956218434691e+00
3.254289531172241290e+00
3.742977391705308854e+00
3.335585677192109966e+00
3.529577244677443826e+00
4.206735849644225311e+00
3.091728289227836601e+00
2.122648318290468072e+00
3.202167335317223529e+00
4.001553844151746198e+00
4.127738552421928553e+00
3.459286996073137832e+00
1.655195690408911346e+00
3.362207432069436841e+00
2.543601057156266609e+00
3.415754801926356610e+00
1.774570519707524552e+00
3.367056067900654703e+00
3.445863430500863078e+00
3.391883964461974710e+00
2.169408654761892929e+00
3.367927466451480889e+00
4.188145973289732815e+00
3.136263618874881143e+00
3.401988066789595422e+00
4.037717519567295632e+00
3.750211482398238427e+00
2.338199299203947312e+00
3.720233387601278974e+00
3.995796532873835183e+00
3.786623475169665909e+00
3.430991954118087772e+00
5.287455205567835215e+00
4.617325020187261764e+00
3.353783327274592718e+00
3.363313955258516508e+00
2.720131088895400673e+00
3.334641669958264387e+00
3.580932833294777851e+00
4.493321048741695911e+00
3.536309675077984771e+00
3.049698780920872654e+00
3.227141721878030722e+00
3.476278113940942660e+00
3.448602800262650980e+00
3.656541943966516328e+00
4.545126042790343490e+00
3.160634120626805377e+00
3.461763749916666022e+00
3.014424619570159170e+00
3.517444715520029241e+00
3.686647695522108137e+00
4.062354442988111991e+00
3.095584445065387325e+00
3.408328723042632458e+00
3.400757707539827202e+00
2.137860426825867410e+00
3.468811619782274480e+00
3.697088232548808584e+00
3.398610892149688034e+00
3.429118557756301922e+00
3.669041810419274352e+00
3.368598433983724050e+00
3.562020157938881493e+00
2.908133247567342039e+00
3.065895987344625429e+00
4.318069959161127791e+00
3.588878836835674324e+00
3.273510999550765188e+00
5.752866386509994712e+00
3.309074551628946814e+00
3.175271037313760925e+00
3.382921692001386926e+00
4.205866899849844742e+00
3.487583783597997478e+00
3.475014565780802478e+00
4.153093469137657756e+00
3.327623654796032060e+00
3.431471817423167980e+00
1.746723999075347145e+00
3.394412844947375607e+00
3.096973132358012304e+00
3.644961960359610398e+00
3.308903926844285692e+00
3.374491945042229268e+00
3.314549512700981637e+00
3.219474508871080332e+00
3.731180345341861049e+00
3.511795399006004015e+00
4.974918347410111963e+00
3.419247072013798849e+00
2.778026660370630285e+00
3.495997719002911897e+00
3.609192263075183149e+00
3.411049614219110904e+00
3.396882725352917021e+00
4.904330260342363523e+00
4.195961360742135327e+00
3.813910258127505504e+00
4.194676683665941930e+00
3.309172955128625304e+00
3.988509529164422140e+00
4.421043243405089029e+00
2.563094909736302274e+00
3.553581076717846177e+00
3.667102768148762681e+00
3.544854799783995425e+00
3.520208935076843737e+00
2.881845077023114765e+00
3.341088710656650473e+00
5.805297010057923757e+00
3.523333140344770964e+00
4.257767729355644626e+00
3.917387150783474326e+00
3.728143712558931622e+00
2.066534560504371676e+00
3.569088094004711831e+00
3.885307937965506664e+00
2.024604163344171148e+00
3.527207382289029081e+00
3.338164760839970047e+00
5.730808215711504339e+00
3.283330795596148821e+00
4.764577610719654466e+00
4.320521703166077643e+00
3.420056053694232379e+00
3.522826981145108949e+00
3.519662197207843235e+00
3.851558240187908488e+00
3.557319424122310725e+00
3.833991762380093427e+00
3.482792826890197979e+00
3.221632901722687237e+00
3.458256413826169329e+00
3.687600580649392334e+00
3.463580445225808102e+00
3.486361966009649649e+00
3.452000428151180245e+00
3.485731498996453848e+00
3.886235404261845439e+00
3.567239573383303330e+00
4.197665550916036992e+00
4.089509828307785533e+00
3.759058383051438579e+00
3.249024042415234792e+00
3.223555988630668612e+00
3.818745656847200021e+00
3.236896398248199080e+00
3.242894143285524056e+00
3.664616132307152885e+00
3.363198237463748796e+00
3.676331855891794120e+00
3.417681878782033777e+00
3.303050385564435310e+00
4.396222615985710291e+00
4.008553797591541290e+00
4.304310926857821684e+00
2.160328660290550040e+00
3.650738633090104379e+00
3.434638403641629978e+00
3.821992950392594235e+00
3.567012372406163756e+00
4.397246154008090713e+00
3.408972242922885698e+00
3.401670934245833333e+00
3.614644252602302377e+00
3.407934245817691110e+00
3.925099853340457301e+00
3.780715268796535078e+00
3.694008053634064481e+00
3.954080919105244618e+00
3.395992105873317790e+00
3.684662132200216877e+00
3.478674686054590293e+00
4.454149236107906695e+00
3.510111475805285153e+00
4.157612757998843556e+00
3.859680381407309291e+00
2.187777402012712535e+00
3.417338151804441448e+00
2.461024242009826057e+00
3.234304204224057955e+00
3.245360900093928080e+00
3.389386243570650770e+00
3.292948605046815747e+00
3.380382468118927175e+00
3.419926907166433327e+00
3.373471814291293391e+00
3.363549516757645019e+00
2.036875360704152538e+00
4.140416876460832007e+00
4.261413142488218675e+00
2.226616984186176040e+00
3.322470034928425076e+00
3.553838202883714548e+00
1.846940798330273470e+00
3.556915031029247221e+00
2.720412630430304013e+00
3.009095178512747548e+00
3.054325984243384084e+00
3.791747819698807032e+00
3.591259222684362928e+00
3.191448364031875595e+00
3.323513402161478503e+00
4.270544960263935153e+00
2.975661881332293035e+00
3.584821370358632464e+00
3.288617039425553390e+00
3.378590657156902655e+00
2.770966626190112692e+00
3.435894316528089298e+00
2.315460787682278365e+00
2.903919434621769824e+00
3.902982549898117437e+00
3.768750826274790189e+00
3.574230560459169759e+00
3.118628571787230186e+00
3.577070701703335409e+00
3.441340525038680376e+00
2.746389085046015754e+00
3.311340003848539659e+00
3.500815941551000954e+00
3.779653523293126316e+00
3.201389472887034238e+00
4.195843995887394762e+00
3.982089199917603128e+00
3.771230284687590917e+00
3.400301823100636778e+00
3.687561294640136378e+00
3.506893143260906065e+00
2.744700677119558119e+00
4.768888638701338500e+00
2.677661045512047089e+00
3.232894220361363757e+00
3.624347490171176744e+00
3.243472449709138949e+00
3.487555006212943010e+00
4.125697243716323293e+00
3.848979609897607901e+00
2.367690058845403289e+00
3.692756401678371603e+00
3.320341256849463463e+00
3.552180502446245391e+00
3.762208134250443869e+00
3.866075337574157889e+00
3.621690125081731715e+00
3.303353721253515562e+00
2.075371682430849241e+00
3.986640387255020457e+00
3.283911143550108935e+00
3.642575988854729552e+00
3.311557727690161546e+00
4.135558658925623021e+00
2.093144819766789677e+00
3.128739995100494831e+00
2.110132984328297212e+00
5.062540434830629543e+00
3.464981901948914089e+00
3.250150244994740145e+00
3.495652362448305350e+00
3.565695465270623643e+00
2.679905970693542194e+00
2.334808466704942465e+00
3.558161139531703654e+00
4.336895008726428635e+00
3.349583159090480766e+00
3.450595768859916923e+00
4.420884258650087162e+00
3.748121762795321832e+00
4.784154970479118418e+00
3.570742816566073952e+00
3.401349107715238684e+00
3.427723884401240095e+00
3.286522108163870026e+00
1.913472036346517857e+00
3.503268033606184773e+00
3.430931931200667862e+00
3.381713338796646262e+00
3.594271848608623365e+00
4.431448881440839038e+00
4.146238247515152686e+00
3.691014926460415957e+00
3.438656180067119816e+00
3.308804389542966629e+00
3.821033959232530641e+00
3.354706905576638309e+00
3.578870353948384597e+00
3.642327820517229586e+00
3.862541359594558799e+00
3.332975715173233322e+00
3.193920135197584997e+00
3.575861234644730047e+00
3.243628529605749211e+00
3.526416696859548949e+00
5.872761537432606538e+00
4.199762579474808355e+00
3.523929651361999760e+00
3.726891586530210798e+00
3.821151551212800701e+00
3.542532261107513403e+00
3.526223309443538678e+00
3.350040483673750291e+00
4.490334805561037257e+00
2.127206415007190099e+00
3.487918803459000738e+00
3.604526434244269772e+00
4.109635635625095595e+00
3.394185387982021407e+00
3.365367827225175912e+00
3.728503359993867061e+00
3.937635988281872557e+00
3.308090714673105115e+00
3.546664086202202526e+00
2.703923824770499529e+00
3.570845563755280949e+00
3.670723475283645509e+00
3.333731426676012966e+00
