# Supplementary material for: Wide-field fluorescence lifetime imaging of single molecules with a gated single-photon camera
Source: Light Sci Appl. 2025 Aug 4;14:258. doi: 10.1038/s41377-025-01901-2 (PMC12319105; doi:10.1038/s41377-025-01901-2)
Supplement: Supplementary file 2 — Data Set [file 41377_2025_1901_MOESM2_ESM.zip › curated-data-SPAD-FLIM-proofs/Fig4/Int_FRET.txt]

5.220388834109768172e-01
3.949071825687342496e-01
2.714379781998748076e-01
5.284656927432800355e-01
4.665290632561757134e-01
4.063153890051359740e-01
4.448912726576873533e-01
3.467580998371552203e-01
4.354967111483072362e-01
4.567886074363329829e-01
4.592316466107281281e-01
3.778336279683289778e-01
4.342263196324308572e-01
2.868758634385206729e-01
4.380895149978116798e-01
4.819661450465901886e-01
5.411856622684689810e-01
4.118209482687892331e-01
3.158218610705691987e-01
3.339674485541554994e-01
5.209855426698584147e-01
3.743332027365058323e-01
3.615972662100246371e-01
3.633701876873917103e-01
3.072862686516162345e-01
3.971134492028720597e-01
4.688008143454071019e-01
7.934760493334067633e-01
1.946277940002848483e-01
3.197295519732156199e-01
4.331016501308549982e-01
2.930882283814790767e-01
4.217359173587764687e-01
3.675524764423930835e-01
5.127735378270532607e-01
3.907468328558593162e-01
3.178989422992859470e-01
3.720580148531619225e-01
3.559730589092553465e-01
4.647875457113768149e-01
3.918773858961781542e-01
5.095169217166710673e-01
4.762829100878687161e-01
3.408299134204780811e-01
3.785806672186052824e-01
3.448670025580343745e-01
4.173298815169028675e-01
4.831224325872078840e-01
4.621519891360863497e-01
5.289237798162966797e-01
4.424637003609659391e-01
4.031127590722809462e-01
4.845529337044850449e-01
4.647496357948442958e-01
2.564172289634115698e-01
4.134917140059810592e-01
4.248696737410823099e-01
2.798774510655295256e-01
3.050623643324478218e-01
3.612438258852785911e-01
3.916392824007139950e-01
2.559111053158239502e-01
4.833229885203196297e-01
3.262171120544320457e-01
1.865516951248428201e-01
3.170659770289047108e-01
2.787021419206673345e-01
4.006811065751030299e-01
4.051459275338470389e-01
4.171605378950921095e-01
3.435075342378738350e-01
4.138473234155328750e-01
3.782836611038293828e-01
4.153301414573321582e-01
4.880985156138591963e-01
3.901261401983204813e-01
3.301035412755971565e-01
4.749053261322393471e-01
3.431749797879050101e-01
3.012394888695583139e-01
3.337695772402100580e-01
4.215624847664799502e-01
5.158596275198854553e-01
3.909192277221396061e-01
4.879843718544255582e-01
3.612641246122049177e-01
4.705814185907422065e-01
2.593307930868877786e-01
3.010007438980618621e-01
4.628239796652940941e-01
4.167320321166475550e-01
4.509154466074253298e-01
5.098820856604863172e-01
4.145925262815461920e-01
3.056799587009386698e-01
7.597839476925992708e-01
3.750205215634273559e-01
4.891516399391541148e-01
3.311628674482949286e-01
4.050240729976639642e-01
4.320598832865187866e-01
3.720134847405361933e-01
3.591554752978156628e-01
8.537308973194250861e-01
3.672441274410558343e-01
5.578159971389904381e-01
3.768993254212485988e-01
3.545777413656434618e-01
2.487404867057793068e-01
3.220726702699940880e-01
4.983067117909297794e-01
4.391895396178939759e-01
8.477529526064997434e-01
4.168378982866468574e-01
4.123649630215893147e-01
3.642126393481772695e-01
4.250010182453122232e-01
4.227080635939106656e-01
3.686060065496200577e-01
2.891298761943628115e-01
2.723759376050639558e-01
3.210095852730355803e-01
4.432486703543931927e-01
3.261630861654860603e-01
4.105209051393892139e-01
3.717825310227562685e-01
3.778601994049468615e-01
3.451686693330343614e-01
4.349361500942975356e-01
3.956553986017122826e-01
3.281859344154423042e-01
2.741318124837999193e-01
2.745431604300347939e-01
5.423338702939766165e-01
3.712753408872218053e-01
4.966042328430608777e-01
2.911534686663813654e-01
4.285845260342261431e-01
4.666160448019691653e-01
4.231946707494607107e-01
2.784166774173130188e-01
3.890837275524732242e-01
4.562145682784031209e-01
3.885250194192375606e-01
4.001055329797417182e-01
4.084547861627139120e-01
4.070586095897086309e-01
6.513190360949955293e-01
3.699796645545693208e-01
3.974061166346763985e-01
3.780679519399807731e-01
3.051762498765563381e-01
6.965376364507481766e-01
4.481309515353494310e-01
3.249560976603018680e-01
4.946835727973715180e-01
4.989326734284253995e-01
3.528394709146324137e-01
2.069022668845704738e-01
4.930814669040406439e-01
2.451344618648584328e-01
3.080985319194472494e-01
5.071891928254408377e-01
4.102231338641546543e-01
3.877095635667111573e-01
4.111165890326484718e-01
3.207112010036237137e-01
3.057753540178830276e-01
1.699527992786805664e-01
4.153652592415568723e-01
3.900014020847317742e-01
5.312702162436802045e-01
3.806995803059901595e-01
4.240081892444116374e-01
4.952081298173443002e-01
5.022045796692912178e-01
5.472334618904431958e-01
2.479609149218457986e-01
5.088130532176898813e-01
1.711517784533430619e-01
4.912064218821059480e-01
3.200702169932275742e-01
2.872231139646870268e-01
4.563798336012784285e-01
3.735402150421512912e-01
3.971334075409278519e-01
5.502456503717820802e-01
3.521819880978355188e-01
4.049083418337208196e-01
3.958858260031292708e-01
3.322112822099516638e-01
3.332576144557254372e-01
3.310070542447092201e-01
2.483470230406196189e-01
3.771047011587634890e-01
3.476506326678423520e-01
7.178023009492042750e-01
3.841284707286369837e-01
3.909503569908066023e-01
2.697295166190036841e-01
2.415670809823912135e-01
2.778479739459370768e-01
3.923208737643482102e-01
4.493448898260551383e-01
6.429878848547416759e-01
3.590139456831662468e-01
4.438033444972584451e-01
3.751036146453390341e-01
4.180890927828561088e-01
4.306102598698736683e-01
5.157299235669566828e-01
3.425474099466851996e-01
2.744794172039238811e-01
4.241654354628003887e-01
5.937470403627231885e-01
3.391905212798485003e-01
5.377849228489113287e-01
4.266810068994336680e-01
4.554013255532378679e-01
4.319427262605727291e-01
4.728168186757766289e-01
4.649944696603848238e-01
4.089685950911906565e-01
4.876918185467432609e-01
4.174142275455938744e-01
6.310482426148852353e-01
4.242390067345732652e-01
4.364422881935325904e-01
1.749243819683860002e-01
3.819457506435265381e-01
2.583719131790448431e-01
3.750477860025526189e-01
2.286521458144938901e-01
4.577204335807513180e-01
4.815478908954988757e-01
4.126498289650483153e-01
5.563272551428597446e-01
4.496476351454280485e-01
3.592511967424862895e-01
1.728690849762797299e-01
3.877745233708617123e-01
3.339180283839048302e-01
3.315303856382061376e-01
4.971462984320386136e-01
4.394633628299281503e-01
2.663254552908359551e-01
3.144652352881481816e-01
4.235723166047884458e-01
4.013106181771539660e-01
4.415458857862663011e-01
3.387507781148587638e-01
2.773210806665863393e-01
3.177975967820261260e-01
2.351186095199160331e-01
3.606371042292907392e-01
2.509704706177369182e-01
3.523056566321342009e-01
3.105602078449779535e-01
4.758857327002159465e-01
4.346670352340316068e-01
3.687692305579248764e-01
3.991240151903194811e-01
3.882046438950129685e-01
3.429952453407117963e-01
5.016306308507596512e-01
4.065807440877190482e-01
2.959336360697650825e-01
4.779249629685670131e-01
2.253351786508911436e-01
3.312772744075594966e-01
2.976449677240895486e-01
3.699569302663897608e-01
3.802546402227056088e-01
4.809638519438029780e-01
6.427065694621925118e-01
3.784881033095126579e-01
2.612921766227130904e-01
4.253151342816622327e-01
2.775506677405488176e-01
4.371102567483187151e-01
3.884407454833948004e-01
3.482211016279924687e-01
4.358254243635288905e-01
5.210196701661681251e-01
3.200197976005616507e-01
6.526799539749508217e-01
4.360063060193462015e-01
4.016818151109339263e-01
2.482127345751954373e-01
3.211943053545369686e-01
3.092547123957650745e-01
8.214344158283826136e-01
4.502871867302611353e-01
3.867989648206996423e-01
4.291452970869168437e-01
4.708640710339236923e-01
5.202034063985740975e-01
4.045135724453989834e-01
4.577570158178575488e-01
1.626605023149060303e-01
3.857569753188697659e-01
3.731891800117866920e-01
4.579094658843064769e-01
4.079745030805290718e-01
3.908233715656280749e-01
3.904569134561467481e-01
3.937860380752571388e-01
5.252586693700784792e-01
4.629984478319451036e-01
4.751239659215829025e-01
3.439355946976887513e-01
4.021097148641084029e-01
4.175305891338733089e-01
5.356792906567211521e-01
3.722925410854697192e-01
3.436637619082107964e-01
4.794188254431479557e-01
3.910089954386792854e-01
3.162415803077400778e-01
3.782993329461109555e-01
4.118108862478848664e-01
3.913360951073041605e-01
4.140747349691829005e-01
4.255619341017791157e-01
3.855672235863170094e-01
4.548607876279328055e-01
3.317703274162822069e-01
4.007237604004832976e-01
4.608495194555775054e-01
5.207666901575402907e-01
4.005332837955923875e-01
3.544591932031697645e-01
3.184459632378324745e-01
4.635937449895057849e-01
3.315099597424530087e-01
2.625420084954193101e-01
5.051986660186023048e-01
3.812782561714268548e-01
3.311603657780461951e-01
3.805844012331114357e-01
4.182518047805868777e-01
4.368176827940550844e-01
2.892524105927154476e-01
5.044536128152248278e-01
4.037938599184378585e-01
3.682148458426667270e-01
3.403721150570634402e-01
4.196082161247827180e-01
4.072138899307059523e-01
4.853050731094523673e-01
3.897190078518018019e-01
8.063587571274846155e-01
3.562380596770590158e-01
4.480078596505780997e-01
4.165693376700176920e-01
3.546337831494902337e-01
4.222975822872684359e-01
2.151331896461529114e-01
5.348204534271189248e-01
3.715892682210411024e-01
5.369504061008332219e-01
3.631640619515467128e-01
3.424217487782966751e-01
4.178574149738043531e-01
5.682326885391981719e-01
5.009353256556738909e-01
4.929839184095954341e-01
1.992509337115944135e-01
3.836410559014179489e-01
4.809491101653627920e-01
2.474503015371206649e-01
5.119846651924870873e-01
4.149313345350650328e-01
4.741131994445544340e-01
4.373106932927425250e-01
5.075728472474807518e-01
3.247380344511791028e-01
4.179894896981813934e-01
4.882199928427731761e-01
4.645140838173991149e-01
3.110846151127808490e-01
4.034423962885336223e-01
4.026376037020207299e-01
3.264940199769346130e-01
4.003090765209647017e-01
3.746853644548552298e-01
3.669070298955712239e-01
3.313087249233160891e-01
4.349961070513160832e-01
2.400549708953322314e-01
4.101572291159953920e-01
4.087611354289503174e-01
2.776005920737245614e-01
3.143875497963121157e-01
4.631492817036534371e-01
3.887441534967002177e-01
4.220850751454561234e-01
2.583937820389219375e-01
4.696653166166144810e-01
3.361659311869718003e-01
4.405829856319541937e-01
2.964092844666623705e-01
3.316773824435954587e-01
2.096062161113521061e-01
4.441130612486882123e-01
3.832460824827161883e-01
2.981152570350436015e-01
4.612868646943509843e-01
3.876306779544557157e-01
2.291247668279532412e-01
3.702781533620740362e-01
4.187530468854470111e-01
4.821096459148129787e-01
