# Supplementary material for: Wide-field fluorescence lifetime imaging of single molecules with a gated single-photon camera
Source: Light Sci Appl. 2025 Aug 4;14:258. doi: 10.1038/s41377-025-01901-2 (PMC12319105; doi:10.1038/s41377-025-01901-2)
Supplement: Supplementary file 2 — Data Set [file 41377_2025_1901_MOESM2_ESM.zip › curated-data-SPAD-FLIM-proofs/Fig4/Lft_FRET.txt]

4.919317930754711909e-01
3.338657664048956253e-01
2.336058105512799354e-01
6.295504501149939980e-01
4.457824670231553821e-01
3.568903848183284655e-01
4.311220426845467912e-01
4.105579366207707803e-01
4.979996573341805011e-01
4.827373644678288889e-01
5.041284511778165722e-01
4.263230249184946086e-01
3.868309545020671703e-01
3.921677578799188657e-01
-1.165758934272895786e-01
4.016211361414940839e-01
5.121270883676614094e-01
3.277349230686154025e-01
3.628549225289803282e-01
3.293300204535828390e-01
4.726023365118816599e-01
3.308426674879986207e-01
3.212477385809920927e-01
3.844640915029108319e-01
3.771571183429484053e-01
3.588652930099617278e-01
5.026457819901360979e-01
-3.176968337102616946e-01
2.330823457596273851e-01
3.159063042726745207e-01
4.460868316562220937e-01
3.271083745088131378e-01
4.161296320428025108e-01
4.318221705830157520e-01
5.640956861379440301e-01
3.957302331775018889e-01
3.067540027198637498e-01
2.969043043126992076e-01
3.649796317501312615e-01
4.099880059728012727e-01
4.830417959704552677e-01
5.011654694214359163e-01
4.809121247938412669e-01
3.261879993974348135e-01
4.429806075124308462e-01
3.666276889174076015e-01
4.322951816511171330e-01
4.668994809812495594e-01
4.774421424094908994e-01
4.595603854993027815e-01
4.465781960378443216e-01
3.663177827679885423e-01
3.964152213885901999e-01
3.945065047906402000e-01
2.986264257937965017e-01
3.807757179453138408e-01
3.847820376863838598e-01
4.459921320396523781e-01
3.264423207960418516e-01
4.018373337758588404e-01
3.295733691873627969e-01
2.968859753386384748e-01
4.818880135555529964e-01
3.125090384640075714e-01
2.069853709761666494e-01
3.244430636419796121e-01
3.583795209254202474e-01
3.859226560281930896e-01
3.003281985630906759e-01
3.329883968399689476e-01
3.668650463623345237e-01
3.668675606721111260e-01
2.668852507002880126e-01
4.919516293935332074e-01
5.495297692321512439e-01
4.167244512789587407e-01
2.270565910271451493e-01
4.450702033807494296e-01
2.957396929765673255e-01
3.002170570690326779e-01
3.388456063422297104e-01
4.773994153456277978e-01
5.493861208219732450e-01
4.376690589922120900e-01
4.952829106991529784e-01
3.439040936112393032e-01
4.379350646946554848e-01
2.921178401691476578e-01
3.376730347652594499e-01
4.593321426997074575e-01
3.672417457042299604e-01
3.642116523805526418e-01
4.070061077011051243e-01
4.491703034461109745e-01
4.077494067500271324e-01
3.194965942638389178e-01
4.085277202473843738e-01
4.617401657365969303e-01
3.870510499927025672e-01
3.810749101184170984e-01
3.974557614473462896e-01
4.672928804835754235e-01
4.180558705857881918e-01
1.356419522238713204e-01
3.623578413220093219e-01
4.978502617802814667e-01
4.350744100622653265e-01
3.951042301699146941e-01
-9.594184802648642041e-02
3.839139233865247469e-01
3.587792638796950540e-01
4.606464178911574558e-01
5.218180758641299821e-02
3.262011713378032418e-01
4.522583727675175691e-01
1.300642812868628706e-01
-1.126081383432055993e-01
3.717393584211040602e-01
4.014005871201132836e-01
1.545479197010624084e-01
2.517343250685695200e-01
3.650871897848628755e-01
4.858607234902436733e-01
2.210425410595252549e-01
4.735817401506310365e-01
4.353536845928301924e-01
4.087753371394400315e-01
3.886626017640348874e-01
4.993018524252212931e-01
4.688706292665374420e-01
3.830395907904936559e-01
1.038378482015677173e-01
3.042830601505900345e-01
5.049279678780824732e-01
4.332013592833733329e-01
3.648662124125212625e-01
2.380455811811978961e-01
2.534588433595250656e-01
4.217316771380074103e-01
3.966667941412493903e-01
4.621261408401347026e-01
4.099883930780513497e-01
3.805572773028328415e-01
3.708467185744875882e-01
3.998349810898017553e-01
3.609258474449161813e-01
4.688237497908058771e-01
5.907240103166226941e-01
3.627553545527002488e-01
3.716016004650555260e-01
4.041302483519775279e-01
3.441650005827531222e-01
8.939736208846371657e-02
4.257986907903138496e-01
3.245374937298713958e-01
4.642427654680367777e-01
3.749143581805068903e-01
3.696562937536539417e-01
3.295513943324434036e-01
4.749278313327185419e-01
1.578422671590996584e-01
2.415426003482868955e-01
4.889954874344482061e-01
4.619729030177484042e-01
3.889075751186871210e-01
5.413574732390389332e-01
3.870307067428649939e-01
2.879139810551435419e-01
2.883186963359571919e-01
3.776345025451584014e-01
4.283247540587393765e-01
4.883543851714515771e-01
2.363931601709005070e-01
3.640081357842913645e-01
4.972685148912703301e-01
-1.177075394203939140e-01
3.639875461424374459e-01
2.085755718022982430e-01
5.141449732548046825e-01
8.778328723182604598e-02
4.214820893307229532e-01
2.977844988872405674e-01
3.130519975918775177e-01
3.955555733954712050e-01
2.422340005946970187e-01
3.843568553199987470e-01
4.735547957155203935e-01
2.407702984675808011e-01
4.649804733719014038e-01
3.616218612986380476e-01
4.038538536483572416e-01
3.179359210767692678e-01
3.738711170602375677e-01
2.973646026285744481e-01
4.280903956372311692e-01
3.906501291891234517e-01
6.003645968929486321e-01
3.863356841963355714e-01
4.683190154179097675e-01
1.146239622053634166e-01
3.370008045648170691e-01
3.507092224332668540e-01
4.377462510698904019e-01
4.620564827107734862e-01
3.586913517221453906e-01
3.416652886979807402e-01
5.091317877661923896e-01
4.279150238210844837e-01
5.064468335971030744e-01
4.501210649388948104e-01
4.724803508332265922e-01
1.150094757744066776e-01
3.857966529612000262e-01
4.408928359458275104e-01
1.694344997634839034e-01
3.697108291376048905e-01
5.147922812272416326e-01
5.276063662239113272e-01
4.805823135017807113e-01
5.187861372819466688e-01
5.616227747617139610e-01
3.733705257523013410e-01
3.573838601802726833e-01
4.435788495704968692e-01
4.164418681746964168e-01
5.694710452088946884e-01
4.121146227707586096e-01
4.753171117829819714e-01
1.314849414454806187e-01
4.196570744873265868e-01
3.062347675907645117e-01
3.919855845594486521e-01
1.502260743968181211e-01
4.600385195590932508e-01
4.379385274093484659e-01
3.819953935206040763e-01
4.746358025268834213e-01
5.095745288717534738e-01
3.636676704018421136e-01
4.649273737314552069e-02
4.097957831054251931e-01
3.345267956538737764e-01
3.480408024016915514e-01
4.770712175959611612e-01
4.228344634895793153e-01
3.245491828358071373e-01
3.533869041659514210e-01
4.661299511225251990e-01
4.359430108114470404e-01
4.083597446970195222e-01
2.661858549719239297e-01
3.387995585250989095e-01
3.772510729362938964e-01
8.641733794077632869e-02
4.120557859868865247e-01
3.110925343210206861e-01
3.388187589456216342e-01
3.292897630693621958e-01
4.628367477657805429e-01
4.715822093390361625e-01
3.712128717171296888e-01
2.195200538373038857e-01
3.760922548937387644e-01
4.768661904740003621e-01
3.053283818431682395e-01
3.744108093564814110e-01
3.226990097512474343e-01
4.504629522997460889e-01
2.879375017317438168e-01
3.431429546213418114e-01
3.332921464384769328e-01
4.321026613680496453e-01
4.823335923046175866e-01
4.492414902556525202e-01
2.440440291682133278e-01
3.985888409930389287e-01
2.460149415280407093e-01
4.253466891070688538e-01
2.695243223882094474e-01
4.708105799217940923e-01
3.600228154869024033e-01
3.357236195618686914e-01
3.839044840766536737e-01
4.987658361339941671e-01
4.004433346633202717e-01
5.977753786077899534e-03
4.401156312436618201e-01
4.236781112301377661e-01
1.741514294337893620e-01
2.710452359939922173e-01
4.062241687918078936e-01
9.754686552802438460e-02
3.298850250473943646e-01
1.687933159620004231e-01
4.101316196197255515e-01
4.152162841784365899e-01
4.522364702818569837e-01
4.353608047205431708e-01
4.137459757273022065e-01
1.952533324623541011e-01
4.877422562897034686e-01
3.435379719304668678e-01
4.198073949843319497e-01
4.368725325020600403e-01
3.587347641609174298e-01
3.563276527345078382e-01
3.631200052704388614e-01
5.167590325890206726e-01
3.243237124235133217e-01
5.271441164553509751e-01
3.703722485900651229e-01
3.778752597312063921e-01
3.249758584687688634e-01
5.038058423263768182e-01
4.311259908298792354e-01
3.166807782313360020e-01
4.772459431054413281e-01
4.545443805484007394e-01
3.421510765293929168e-01
3.938386100962105729e-01
4.586541459364322781e-01
3.796238508065583606e-01
4.507738307765696284e-01
3.306520253909880358e-01
4.490222980298059774e-01
4.827071757962775322e-01
2.477565209853886952e-01
5.092637952272756063e-01
2.948814896575446820e-01
3.568240691710158341e-01
3.685347011311732590e-01
3.674773158777948634e-01
3.902780590388467141e-01
5.849024563148336187e-01
3.970402541103935645e-01
-4.875169093823283895e-02
4.460339256416917531e-01
2.928941428583252682e-01
4.222496728939294508e-01
4.302006787430827650e-01
3.719234510828249851e-01
4.300442480410731072e-01
2.294897152333038592e-01
4.122860539627112297e-01
5.204756453481842460e-01
3.120176197583129918e-01
4.254297903779106216e-01
4.028782575491174356e-01
4.228387780130048457e-01
5.479674241297027848e-01
4.203136700012655158e-01
-7.390277827320546056e-01
4.137268378261644841e-01
4.070406139196159900e-01
3.792793127496176808e-01
3.861186826957008211e-01
4.052472061573899609e-01
-2.052616079846640851e-01
4.232036345919808484e-01
4.565940997817738989e-01
5.230770318269413188e-01
3.273865723438085240e-01
3.629370549176622607e-01
4.153620040798952084e-01
5.314454670340278408e-01
5.836278910731247382e-01
4.705343909841794847e-01
2.076086045666606372e-01
3.898317667909687589e-01
4.187425777468969379e-01
-1.327653899523935088e-01
5.168852420814733506e-01
4.026186061258800741e-01
4.458823907076396864e-01
4.441396993359597589e-01
5.987495004160419132e-01
4.339969539784506170e-01
4.452817130021657910e-01
3.656259846159450877e-01
1.907247414714450251e-01
4.003923709117291896e-01
3.999194965042585093e-01
4.599962030326086859e-01
4.046063074845206442e-01
4.131359967713901238e-01
2.166920847973515807e-01
2.423500686061536014e-01
3.983362802971505134e-01
4.100455395376058076e-01
2.734734343772916576e-01
4.509390972922154850e-01
4.683334474208189491e-01
2.543055745407644119e-01
2.826985424166429395e-01
3.716364974587581527e-01
4.483501237645384219e-01
4.715025596193277435e-01
2.418700429664933926e-01
4.375813184752864737e-01
1.446447294759174440e-01
3.726502911186565514e-01
2.586016812842292234e-01
2.858925995468726278e-01
2.701581414072822263e-01
4.198667471146172447e-01
3.966139666086748727e-01
3.745161282437486916e-01
4.426678573001228134e-01
3.652718121381337557e-01
-1.388392394700730392e-01
2.413356840872498132e-01
4.722202855755773809e-01
4.510588385547669166e-01
