# Supplementary material for: Wide-field fluorescence lifetime imaging of single molecules with a gated single-photon camera
Source: Light Sci Appl. 2025 Aug 4;14:258. doi: 10.1038/s41377-025-01901-2 (PMC12319105; doi:10.1038/s41377-025-01901-2)
Supplement: Supplementary file 2 — Data Set [file 41377_2025_1901_MOESM2_ESM.zip › curated-data-SPAD-FLIM-proofs/Fig4/lifetimes_1step.txt]

4.005698970020942440e+00
3.908980352500354805e+00
2.000221668513307183e+00
3.543908976852972792e+00
1.741287758321447887e+00
2.333848476039474207e+00
2.045643474274078777e+00
1.988828633852373517e+00
2.275095792759910918e+00
1.876159777969791387e+00
1.770763998000775441e+00
2.023152139239700276e+00
3.498596064425033791e+00
3.369085549452556005e+00
2.002142169099704549e+00
2.428329967294991398e+00
3.123249510300008414e+00
2.183580555815343160e+00
4.858144644116690003e+00
3.735408677415562817e+00
2.753766023803811525e+00
1.763128233678389334e+00
1.820797076057371511e+00
1.882230234737154229e+00
2.174050402196184173e+00
1.910158407900537814e+00
1.835745030458260763e+00
2.180099116924363312e+00
2.178448212076087742e+00
2.192215988389602188e+00
2.567271858514206695e+00
2.357643682677440733e+00
1.969816276923606502e+00
2.166577870257542671e+00
3.103211391817461084e+00
2.135595086704341394e+00
2.096449570710343657e+00
3.304205474656540353e+00
2.052637743610346899e+00
2.152351290085998237e+00
2.297965433480654518e+00
1.915790200279570588e+00
2.023726837188260852e+00
3.328034020147589533e+00
2.457614164050046401e+00
2.058196583655183431e+00
2.238234894788752261e+00
3.602306894214466038e+00
2.239741390504502938e+00
2.002844465152555209e+00
2.152048194335439035e+00
2.010919554943419563e+00
3.204791882295412453e+00
2.824956107081202372e+00
1.886051855068010541e+00
2.338597615432819854e+00
2.553597664843942017e+00
5.019724893425201451e+00
4.646452094338192396e+00
2.051252863341067378e+00
1.840932823184217026e+00
2.199022503772504411e+00
3.544451622650423683e+00
1.925892765614523272e+00
3.912643149260313091e+00
3.564666366246375340e+00
2.392235193683113437e+00
2.013176955954324221e+00
3.488184619481330184e+00
1.952047541509883244e+00
1.571565748880209723e+00
2.135111717158404865e+00
3.612381863092115175e+00
1.926671713716093803e+00
3.718861840156134857e+00
4.156319163889828694e+00
3.206464498210607861e+00
1.961412645450106629e+00
3.767799190275237908e+00
4.931661755449686879e+00
2.005175667093943570e+00
2.154178651911956788e+00
2.285041084705038195e+00
3.986145101929826406e+00
3.552002777001441736e+00
2.938836695982801839e+00
3.549512309718512615e+00
2.430450026409540776e+00
1.813933424592500732e+00
2.261680303487837662e+00
5.229221056501546450e+00
2.371186895495638325e+00
2.417197649060608633e+00
1.996266211618928699e+00
2.683326750958352491e+00
2.183797348085751100e+00
2.480185282230826793e+00
4.646222799791521751e+00
2.253694052471221010e+00
2.610678821110439696e+00
3.555591236968242530e+00
3.739831844649818215e+00
3.132903817369834254e+00
2.994433252703091686e+00
2.232507471010974687e+00
3.371628672480227351e+00
2.545113541232351118e+00
1.894083932082079702e+00
3.774356359172287512e+00
3.484889140614409353e+00
1.995896186554916518e+00
2.408450439980442948e+00
2.276359899559250000e+00
1.653433429314076220e+00
3.767873174334673170e+00
3.474226508717511486e+00
2.156107623483344948e+00
2.702503687010552547e+00
1.909477153679259631e+00
1.944016898716882880e+00
5.289804230072450153e+00
1.852501016227083186e+00
2.155820727523993785e+00
3.775344283914487953e+00
3.569795275727868589e+00
1.923486557525490470e+00
1.985950341759744386e+00
2.182262621460889562e+00
3.761595337625172508e+00
3.573998295394198443e+00
2.632953251756073865e+00
1.884017002325375723e+00
2.471239426515599469e+00
2.502934430679168543e+00
2.758416169727726519e+00
2.236469722595985310e+00
1.909075350123500492e+00
1.854936326042525563e+00
2.640137395796930075e+00
2.584884483250595721e+00
2.070417806673101158e+00
2.294002867803133228e+00
2.255011469210836950e+00
1.675292656574795869e+00
3.285895975278256831e+00
1.880594534107925764e+00
3.056208290466147393e+00
2.627726352284371014e+00
1.873158918897385394e+00
2.372315376760727457e+00
2.244864793569182115e+00
2.060046366827621434e+00
3.345740583037028149e+00
1.844318006238959029e+00
3.804079274538018307e+00
1.924628124155856490e+00
3.076597527420026790e+00
1.959901217346666558e+00
2.864485992253524405e+00
3.389426098660645259e+00
3.548000102548924062e+00
2.162629754256269354e+00
3.217634595793948726e+00
2.155791607113649366e+00
2.157080002102656380e+00
2.318022414186702296e+00
2.377046216900151165e+00
2.864719117164816087e+00
2.835662483354945085e+00
2.210340030215986573e+00
5.021183169305117211e+00
2.478851837187655782e+00
2.248066838910318666e+00
2.037958027796666460e+00
2.904815156980423474e+00
3.220062458814858530e+00
2.583067708528106188e+00
3.060005704878594024e+00
3.285125844103921278e+00
3.740729715801026867e+00
1.925912157080366116e+00
3.739934474358923566e+00
1.651681776745675956e+00
2.052611404789153493e+00
2.321499110828726398e+00
3.012738688297049716e+00
1.817508955166023954e+00
1.915139976608902117e+00
3.572863993638268454e+00
3.368628823219931956e+00
1.811873629635904148e+00
1.980170332201102168e+00
2.211793484406397337e+00
2.147130447617028537e+00
1.958858668209146892e+00
2.175438875874703637e+00
2.322435552730778063e+00
2.194459110837668536e+00
4.420422840937487052e+00
2.021813357817859647e+00
2.091275626264488707e+00
2.842895252563560238e+00
2.889757260761046886e+00
3.636569879436251984e+00
3.961613449584103996e+00
2.071622560182477368e+00
1.755284832265628259e+00
2.160617125738909294e+00
2.413777200746380025e+00
3.591556625540759828e+00
2.472456295445453200e+00
2.267025295030998588e+00
3.413340592956762176e+00
1.675166041467002875e+00
1.820545569146279741e+00
2.394088055069928611e+00
2.029986552791323007e+00
1.773345116860753024e+00
2.179417131314789646e+00
2.024922364071815473e+00
2.494192733460396827e+00
1.946203375635398913e+00
1.978876551576657539e+00
2.167601537522843902e+00
2.185192845478865387e+00
2.231417675496484065e+00
2.018822055473503685e+00
2.332456261590709179e+00
3.974743030427044133e+00
1.827210993014714235e+00
1.739689246651727528e+00
2.067478358958269258e+00
2.232445044126862399e+00
2.024443473985719777e+00
2.667660245462861734e+00
2.355838790686259454e+00
1.909290413820673882e+00
2.077714179570369968e+00
2.701010952047389946e+00
2.567407299068285464e+00
4.482848512750304160e+00
2.181649234163554496e+00
2.283078263850240486e+00
1.897833542170460630e+00
3.110279329070564813e+00
1.863375615367263372e+00
2.489204886680223439e+00
1.788468085649496553e+00
3.469825981530545445e+00
2.085971986482332952e+00
2.463530926751001715e+00
2.013757245839395082e+00
2.370696757668714572e+00
4.552193191250633042e+00
3.421737802531336747e+00
1.927186792319793840e+00
4.827298555100543176e+00
7.813353493279477036e+00
2.109317271652658476e+00
3.362078883074028468e+00
3.905044640469381712e+00
1.881701224524636507e+00
5.110098824019683406e+00
2.457786184544887398e+00
3.610514881760978234e+00
2.674509882685156548e+00
2.414437108218648209e+00
2.304206258904034854e+00
2.408426147836761011e+00
2.216269899040213431e+00
4.252597459017076531e+00
1.801377099972496287e+00
3.244695744764759748e+00
1.929038463302990225e+00
3.465340650602179107e+00
3.661887378302942864e+00
1.854043191049795869e+00
2.234116988895688660e+00
2.288694170615795276e+00
2.218993693609955464e+00
2.167885353389411573e+00
2.216331101352146060e+00
2.288331094783072839e+00
1.825625026039367382e+00
3.406978834810368895e+00
4.060784679796628716e+00
1.889537781177158093e+00
1.879022959627049127e+00
3.520720444815021555e+00
4.256789369117512933e+00
2.171319738560701929e+00
2.054537799007080334e+00
2.070799141735343074e+00
2.574862310771158569e+00
2.301067328908627196e+00
2.031085793777943405e+00
2.373431030393633900e+00
3.843093631565692281e+00
3.843120239338200683e+00
2.079655474942956772e+00
1.999299946677180140e+00
3.512855571625887574e+00
1.871814863080496716e+00
2.551541029794696325e+00
2.030867340524499021e+00
4.428679494654558013e+00
2.324809551033074850e+00
4.251776853925790967e+00
2.703640036650911682e+00
2.262687682545063694e+00
3.703030022745472216e+00
4.620022997952465182e+00
2.253040560508953405e+00
2.071880359316186304e+00
2.323491456339865646e+00
2.636005618076941115e+00
3.926395818792904002e+00
1.690677771258454865e+00
2.261726332432310915e+00
2.586927660363850467e+00
1.993411114313978327e+00
2.759843500713862419e+00
3.408350330926022576e+00
2.090453674674539908e+00
2.402772027955912382e+00
2.157937303360939030e+00
2.178086808837481847e+00
2.037924435007318458e+00
1.865178895237999734e+00
2.858809983281632938e+00
2.796075351101021678e+00
2.269600913781544715e+00
4.019072659414877791e+00
1.622151880262239665e+00
1.533370930492742090e+00
2.043507454805516765e+00
3.309450251003915433e+00
2.136256198325171329e+00
1.952434615089979619e+00
1.982974427558181540e+00
2.013792505051966497e+00
1.860498520459563876e+00
2.337325642297212624e+00
3.818544206210832570e+00
3.910681885994328422e+00
3.000807627491545393e+00
2.414807316412800997e+00
2.112674866616802039e+00
2.260015792291722114e+00
4.390571792161884979e+00
4.578548285922643402e+00
2.126257139628477955e+00
2.243962090102203710e+00
2.142050576641235882e+00
2.235204887782513694e+00
1.864299466666177851e+00
3.362367811523727212e+00
2.110951851867639562e+00
2.662568167631778504e+00
2.889445081600634513e+00
3.182707667279895958e+00
1.603017473461309850e+00
2.088955247367525025e+00
1.986399430932783705e+00
2.855000374883891912e+00
2.142929537792555905e+00
2.122536553478204802e+00
2.495982706137700902e+00
2.200384918982072779e+00
3.330791764450941717e+00
3.336052292625606874e+00
4.477485702716298199e+00
1.917166056593986090e+00
2.182220755880311280e+00
2.595038375713401457e+00
3.404106337070452515e+00
2.385608638319757446e+00
2.358367141481517493e+00
2.589851963545754199e+00
1.817748937823001398e+00
3.917451262536021162e+00
1.976185493884243138e+00
1.073906976299240146e+00
1.588511856365162123e+00
2.289698070110140815e+00
2.854450659160337356e+00
2.075016974259827673e+00
4.383710219497410243e+00
2.150970139276624948e+00
2.500260060974298426e+00
2.171566582838513781e+00
2.332496830209608962e+00
2.229665016152409862e+00
1.751651181687521097e+00
3.738610021229024305e+00
2.237373915028266769e+00
1.934090020335097693e+00
3.316492682801846392e+00
4.967936752054663785e+00
2.168506868936799226e+00
2.151963011795213987e+00
3.992808741855889743e+00
2.053225231860426714e+00
2.387202460702330331e+00
2.188331095287929351e+00
2.321381989232977006e+00
2.051457921580258414e+00
2.016633808407521489e+00
1.840079860978064419e+00
2.637183544863999529e+00
2.813581862373938147e+00
2.099303100718199033e+00
2.154621997886307927e+00
1.857075680040154442e+00
3.597364214805581106e+00
2.078903599183938855e+00
2.061182884699906737e+00
2.862216901810656910e+00
1.737738229286971414e+00
1.902945113166122804e+00
2.595175476740458009e+00
2.055491644122084072e+00
3.155927226147223763e+00
2.088284271263102454e+00
2.013890987700873048e+00
2.415496219558861846e+00
2.151771209520343842e+00
2.609167401942636300e+00
3.489636623583068697e+00
2.451528005029238066e+00
2.197591426560046468e+00
2.055439890249187940e+00
3.519615475786123326e+00
2.237583151828118400e+00
3.542675558163479455e+00
2.146025709680914773e+00
2.209314342669288500e+00
2.051254532316313384e+00
2.069527960366435604e+00
2.635432155990959924e+00
3.899158192106478182e+00
2.162771613921685709e+00
3.840718236392937524e+00
3.521011056112949511e+00
2.123246973665246617e+00
3.603331135271210517e+00
3.526842741832996619e+00
3.593029055360071222e+00
3.279942446732443617e+00
2.267353603963649711e+00
1.588695503905720896e+00
1.736092644534859675e+00
2.224744084876636219e+00
2.131251175787734820e+00
3.069093937139902195e+00
2.401073743055448961e+00
2.172757904932881345e+00
2.172940520547438581e+00
2.705315715130374166e+00
2.063817734904277224e+00
2.068485910653692361e+00
2.078728136056001041e+00
2.094964602201458082e+00
4.549490604273495720e+00
1.975108801802737624e+00
2.066397282930397150e+00
1.951727608237387335e+00
3.999692801881605586e+00
1.993735623310547211e+00
1.963181394212364594e+00
1.906732517054790188e+00
2.397092128066522942e+00
3.388308246688913172e+00
1.920406976885649986e+00
3.694475183174821709e+00
3.451638671752195631e+00
4.559645518615710991e+00
2.081939808930852287e+00
2.310025429849698497e+00
3.511945055762447421e+00
3.757318185205572370e+00
2.217417377637453502e+00
2.563174546074578064e+00
2.501891067461166518e+00
4.137610495351222717e+00
1.680980568361874594e+00
2.076608002072986014e+00
2.359385486137748345e+00
1.892057409535608414e+00
2.368100803119621567e+00
3.477382155321148804e+00
2.270749584209645455e+00
3.377431923440723960e+00
1.737452184065230831e+00
3.532989761183680688e+00
2.107189470653962005e+00
2.573966157020952217e+00
3.401641138383524332e+00
1.542021697364014399e+00
3.351536935518205862e+00
3.524440233063788064e+00
3.142178488924440849e+00
2.910819217210815602e+00
2.482711232090075715e+00
2.819474477722654804e+00
2.073392859399104449e+00
1.977178226027357821e+00
3.632065648703126648e+00
2.292846090837433071e+00
3.331903464722214547e+00
2.035516520291800191e+00
2.238262969348385756e+00
4.145535472299381574e+00
2.904557781046046561e+00
1.996808434252447029e+00
2.250678352733192611e+00
2.289634463507652207e+00
2.325019337689955723e+00
2.050761881518049723e+00
4.222348597363541067e+00
2.351059559837629820e+00
1.767303642296087052e+00
2.555809051204629867e+00
1.768423751896998963e+00
2.499715263145304789e+00
2.114058189299159896e+00
2.858352141419932657e+00
2.153174085227183898e+00
3.561692974806909717e+00
2.557959358523668847e+00
1.905386484660473778e+00
2.076719972105410150e+00
2.148605781524054681e+00
2.890836770124522115e+00
1.987774037734119537e+00
2.312364473811850729e+00
2.377120777241391369e+00
1.857606275332993828e+00
3.292776570540507208e+00
1.818434568416507302e+00
1.952399725331677827e+00
3.327724551987475632e+00
2.977797264247196374e+00
2.313342143569092180e+00
3.305878081597409146e+00
3.240949021630932236e+00
3.635240189729126215e+00
2.121995061229400292e+00
2.670589707124059853e+00
2.003734092639747999e+00
1.781084329459207805e+00
3.282288574314080609e+00
2.506225677055176959e+00
2.410300267084047210e+00
3.270430486436401107e+00
3.122297058606177789e+00
3.744323862714115769e+00
3.677208837250193874e+00
1.834561732308533477e+00
1.892020387028400252e+00
1.908381851519398875e+00
1.774241998714463975e+00
3.348696706356330655e+00
2.121856099238261795e+00
1.963033945228278787e+00
2.010561438925317024e+00
3.542021923868009292e+00
3.239015634588644499e+00
3.228823280729660183e+00
2.352535112501431769e+00
2.020085886323298219e+00
2.607928431512220868e+00
1.743022895263424354e+00
1.838217542202729149e+00
4.442961660717154260e+00
4.570168976081909307e+00
3.338145051434969979e+00
3.953210802408487545e+00
2.521455942903045866e+00
2.104769916573388855e+00
2.208923527520163077e+00
3.545460025112652236e+00
2.537481080661155630e+00
2.572778499597048185e+00
2.140407383764831639e+00
2.180846674054442325e+00
2.341503101715570967e+00
2.362543698193798836e+00
2.177069484112313269e+00
2.107294003198151078e+00
3.379450916992006171e+00
3.389787614472848265e+00
3.519495411710382271e+00
2.103289936643232938e+00
2.082323716722696005e+00
2.935412944787741285e+00
2.899323636811379945e+00
2.240368189910018515e+00
2.523280977566678462e+00
2.158978509244583677e+00
2.051873072993141811e+00
2.190578475358114119e+00
2.006950297113986981e+00
2.232595595038038727e+00
1.852095387227229439e+00
2.017361918802380583e+00
3.000814381203945391e+00
2.137514667338347607e+00
1.818309243704117284e+00
1.635885669098672279e+00
1.733011474346030534e+00
2.113016802489632529e+00
2.439185667276180247e+00
3.907757288297238230e+00
2.077052286211992005e+00
1.888948548729040722e+00
2.613014289311519356e+00
2.391717732772811189e+00
2.167709799939726345e+00
1.859295026635991999e+00
2.152279689314264388e+00
1.717163019767050214e+00
2.150365912310045591e+00
2.277052333304236065e+00
2.660270793535185252e+00
2.176431672409732343e+00
2.976155604794147536e+00
2.057336298678113629e+00
1.997495265005412524e+00
2.324676951794431456e+00
2.931136024024013853e+00
4.365411327103821293e+00
3.631950949199926448e+00
4.924350008026642023e+00
5.763537380046594549e+00
1.982928480658394443e+00
2.140200646976977872e+00
3.634645868589231110e+00
2.688861587347127546e+00
2.581926104714048265e+00
2.223701405850528445e+00
2.216698265850419958e+00
1.937366236671503428e+00
2.369225531005018315e+00
5.412441265237126764e+00
2.280731166394794229e+00
2.189571114786597050e+00
1.970643542175591678e+00
2.168779533495076350e+00
1.992869304416530651e+00
2.927605616968264268e+00
4.946830743220394844e+00
2.007749713885357057e+00
2.689008047774089860e+00
2.520685954784346539e+00
2.073362445991696390e+00
1.794533935892353993e+00
2.120642404880422660e+00
1.921584650208850720e+00
1.667101250589573924e+00
3.476499982151411317e+00
2.880277653014474915e+00
3.421008187292865266e+00
3.437299398968089115e+00
3.956520864597470322e+00
2.040067531674423229e+00
2.347477858687194718e+00
2.120070405620559928e+00
3.466261166275118821e+00
2.385870102678795401e+00
1.779678041615069040e+00
3.394576134825614044e+00
2.098401528760911017e+00
2.569019297890851039e+00
2.520524649418581120e+00
2.912988356904371745e+00
2.085747703586754653e+00
2.347739213244145251e+00
2.136655930885777988e+00
2.524694639498225701e+00
3.159402252108395537e+00
3.528182671479365595e+00
1.839059613954174610e+00
1.932972855319417427e+00
3.562582665221083911e+00
3.210462105440356595e+00
1.975690426690195345e+00
3.401635237304246662e+00
2.554177604915710553e+00
2.955556478549080435e+00
2.234733827501192760e+00
2.065952737630988523e+00
2.103369398967498860e+00
3.616201512692737818e+00
2.020559164684768039e+00
2.065074876720863539e+00
2.891096551164618056e+00
1.589998395415009425e+00
2.609366085928185530e+00
2.016350871352972529e+00
1.840950399769287760e+00
4.570680673226061863e+00
2.655768636572304775e+00
1.997710602083317744e+00
1.727426528386078353e+00
1.900493789920606025e+00
2.547137786477918553e+00
2.390208072362875580e+00
2.032375332221904696e+00
2.376982124447260425e+00
2.296984236428731840e+00
2.839557092623750112e+00
2.114991845173786356e+00
2.117243947273108162e+00
2.157502037140582640e+00
2.205070290693902813e+00
2.237889850580447870e+00
2.092924971491755048e+00
1.997969700347062671e+00
3.621314153236848465e+00
1.733945180509705031e+00
3.089560361465278238e+00
2.123366206261586786e+00
2.511897198066477710e+00
2.595920644004782396e+00
3.881488413562300899e+00
3.546522689829057828e+00
1.957410307654645187e+00
2.082244737871567164e+00
1.857101738902502630e+00
2.067572070059074729e+00
2.392236308803644462e+00
2.100846641172337215e+00
1.835618312572040001e+00
2.335618608077720371e+00
2.247487932115356024e+00
1.923550094902062302e+00
1.941186746737334934e+00
1.828675968812093711e+00
3.452189471279799804e+00
4.856122793769308998e+00
3.241540528944192090e+00
2.123564409608838854e+00
4.179369596195699366e+00
2.114730963915444129e+00
3.326476948914355081e+00
2.065941937900679370e+00
4.005851232015369412e+00
2.143073951924290732e+00
2.044265445418815830e+00
3.792357456790176329e+00
1.883538765064745935e+00
2.289999345403564757e+00
4.207633286369543590e+00
3.134798188960921550e+00
3.219969462868677912e+00
2.286078125728669974e+00
2.322549104655947438e+00
1.952359676969199764e+00
1.856223086846870096e+00
3.553824085540907340e+00
2.932335977898852697e+00
1.883873186042282155e+00
1.833985446361665161e+00
1.984623860881927770e+00
1.868136250566882595e+00
3.902915352240370783e+00
3.362290297967053920e+00
3.544603839290671576e+00
2.575179339066504980e+00
1.701730737067433719e+00
2.378725444357123742e+00
3.388569301705585346e+00
2.300145746699588933e+00
3.785512081246364513e+00
1.898911316500180524e+00
2.020247268909932892e+00
2.125604462175349596e+00
2.236171957059700510e+00
3.905474072271522878e+00
2.331800646209933880e+00
4.429180487053274717e+00
3.934311591972417865e+00
2.433494499639326847e+00
2.410281517516720484e+00
2.074769080208549887e+00
1.933027519976435737e+00
3.193753053381192863e+00
3.983666618706676932e+00
1.914460378013713493e+00
1.976350293984247442e+00
2.127104316962426633e+00
2.374344720138774179e+00
1.815896216565341836e+00
1.900363619021745665e+00
2.056778519205876510e+00
2.497038190455613371e+00
1.982604529478879662e+00
4.076004075896455525e+00
2.136813232538834040e+00
2.041687669773110780e+00
3.540126669911936474e+00
1.892682702315168886e+00
2.172777215623447500e+00
1.877454491224006317e+00
2.285240908937142823e+00
2.287671910684605514e+00
2.400410877245815922e+00
3.326755335084294440e+00
2.235949703170196035e+00
2.083286728646473573e+00
2.785284890905135757e+00
2.186351933140807891e+00
2.126365468118000202e+00
1.905490893985074097e+00
2.675912473867604113e+00
2.024658975802577032e+00
1.870388437848985008e+00
2.122616221299728156e+00
2.224883265127590715e+00
2.165458283574452025e+00
3.522870831931305791e+00
1.986452027359257633e+00
1.929753682164941475e+00
1.617300052121344089e+00
2.638435340939365936e+00
1.790632079585857905e+00
2.549410086535207842e+00
2.493568421685365522e+00
1.070655839452735458e+00
1.967130468882326344e+00
3.784791432687254265e+00
3.687783766786941975e+00
2.141038509087469510e+00
3.810069222961293356e+00
1.987549164735983309e+00
2.121034086159394150e+00
1.831847028799196586e+00
2.267635646482017986e+00
2.129984266053875697e+00
2.420056341407717415e+00
1.860090582772518264e+00
2.296462539513423717e+00
2.104273000271094762e+00
1.816817452456859661e+00
2.385901360554037343e+00
3.179898256356508135e+00
2.053398434928840999e+00
3.234805050876822907e+00
2.321079161703623051e+00
3.525743140605643866e+00
5.121432557317775469e+00
3.699871957778379628e+00
2.205465778757850881e+00
3.392665871286021595e+00
3.473260381848778167e+00
2.097519646980226860e+00
1.995943442053176087e+00
2.091049180124644469e+00
2.052844112569548241e+00
2.183833550195925621e+00
3.708658672609828955e+00
3.320835852932796595e+00
1.775988741369398660e+00
2.605218086743580130e+00
3.451396301152604096e+00
1.865564908899880026e+00
2.019721502373819533e+00
1.935081861877336218e+00
3.929593114888852323e+00
4.832001877215095220e+00
3.201833051518916839e+00
2.420552483022175405e+00
1.860055177265682147e+00
1.999290223626482010e+00
3.334364696603807410e+00
2.325653020279554895e+00
1.910709702627751971e+00
1.714706032242285350e+00
2.012327572975157519e+00
2.744072557794844602e+00
2.007652199765476375e+00
2.443645844183224725e+00
2.270876357945184942e+00
3.563105558874096079e+00
3.342409561353605341e+00
2.393429500507834096e+00
2.100955553609087367e+00
1.953344444957913373e+00
3.069958204101231214e+00
1.970820237479040449e+00
2.286880555880670407e+00
3.953569699530574688e+00
2.120972714811673043e+00
2.258033322676974208e+00
2.016839636373217726e+00
3.525047769216197224e+00
3.194949229750084552e+00
3.416827843469910864e+00
2.239305399850285205e+00
2.177612006411754564e+00
2.072064512150107340e+00
2.166026419424309957e+00
2.996809907638994019e+00
2.805736426678095086e+00
2.307303324715499482e+00
2.814424335711756875e+00
2.108072651086667193e+00
4.249799475722055853e+00
4.263978145747371329e+00
1.930668323398394781e+00
2.027880043447906289e+00
1.981343889312993767e+00
2.268341453920025508e+00
2.095541085249988722e+00
3.207056672295455435e+00
2.573406978824922309e+00
2.176561972177323501e+00
2.106132673846428105e+00
2.383677012620119662e+00
3.620853934306606181e+00
3.532338856139253025e+00
2.501279109626279418e+00
1.929230277804541371e+00
3.573149078682867241e+00
3.389662893498448515e+00
2.210831028753601935e+00
3.239945892915036207e+00
1.935300285539028664e+00
2.677346830356710505e+00
2.299970462734370891e+00
1.931804056999790076e+00
4.063319154241738396e+00
3.376912273799922204e+00
3.621093662660190393e+00
3.355180044350878799e+00
1.793244547181723547e+00
2.019416975361248312e+00
2.203975395216828392e+00
2.218973618562234407e+00
3.872933860333613865e+00
1.883269803381430352e+00
2.346503031362243696e+00
2.397802239469300378e+00
2.193439489247482221e+00
2.138164022489445593e+00
1.997697412693407948e+00
2.242479685081440799e+00
4.607931717215719480e+00
5.112135078742831240e+00
2.524946501148744193e+00
1.898328851687583141e+00
1.629661810998282556e+00
2.014825167711488341e+00
1.985625970862290979e+00
3.821416425160874208e+00
1.922746336638583964e+00
3.269731270788688526e+00
3.349329219078038378e+00
2.048169322468509801e+00
2.146073424971160826e+00
3.225448512133073375e+00
2.095602035570471422e+00
2.144194511254817304e+00
2.783927554194413290e+00
2.289455719658309629e+00
1.825047028385407222e+00
3.527813947169700537e+00
3.525424522320393717e+00
2.611985187049116863e+00
2.141811668742219954e+00
2.489704835119052717e+00
1.739596432915327728e+00
1.939236196099612952e+00
2.060832297223952558e+00
2.200296020257022533e+00
3.095623096385651696e+00
2.177796743716237771e+00
2.322261216156792152e+00
1.623158593055086918e+00
1.893868389558304388e+00
2.037190923032653256e+00
2.435450279767223059e+00
1.661723084898488301e+00
1.772581665233158299e+00
2.158773197618213846e+00
1.997984292219542768e+00
1.790802293899344644e+00
2.254849562430216725e+00
2.689865609524792145e+00
1.781661626177333257e+00
1.955882697052041097e+00
4.352525788402098250e+00
1.953684313345791290e+00
2.027832482228791644e+00
2.216904074523402990e+00
4.393261989380008004e+00
2.396608386659028422e+00
2.058106582213639069e+00
2.049539547630490066e+00
2.058873883305725627e+00
3.773617042865279103e+00
2.593679360834189929e+00
2.075463976796446008e+00
3.412053865256644780e+00
1.907879617316906806e+00
2.509897427567056472e+00
2.265271804802043931e+00
2.130679073852640659e+00
2.486281643922516604e+00
1.760950269404434110e+00
2.032073773626672075e+00
1.911896234281417417e+00
1.938751480529633753e+00
2.285284321920427963e+00
1.837031645369669564e+00
2.865578135497490297e+00
1.410180385249755419e+00
4.123347657244415210e+00
4.325292060207809541e+00
3.874712080958481852e+00
4.047544306586376095e+00
2.074073675220790225e+00
2.163769776140108458e+00
2.655380416936396148e+00
3.332044019003600699e+00
3.156659815331808616e+00
1.878461622578848189e+00
4.793545599592804685e+00
1.865665927746273045e+00
2.627797463573970926e+00
1.811796753612519462e+00
3.256157354597450482e+00
1.836195866280210032e+00
4.307639646826432411e+00
2.149903901567430609e+00
2.677502419339460982e+00
3.507668429824542411e+00
3.849671474418375983e+00
3.082748788100373449e+00
2.230012831700660669e+00
3.156685974008692774e+00
2.475334983874905248e+00
3.422799568739624210e+00
4.406862390796517204e+00
1.801163726773494345e+00
1.878919893534931385e+00
2.605808710909101045e+00
1.699292443106205308e+00
2.240524747217222501e+00
1.945749543900930689e+00
2.142874529785819160e+00
2.270602985466028123e+00
2.612581054751076159e+00
2.569671193690132860e+00
3.386287964421200947e+00
2.063160517303384900e+00
1.918583611555839452e+00
1.901107051017310035e+00
3.355705929561094258e+00
2.324494316491799051e+00
4.697655969105156260e+00
2.275718985179794540e+00
2.179080507655174692e+00
3.751908193739548203e+00
2.516142593035822550e+00
2.446380421973972208e+00
3.305647553732932398e+00
1.956893950733443299e+00
1.911915806435628973e+00
2.264829122355627167e+00
3.190027204401805871e+00
4.563343659505294525e+00
2.670803111582831679e+00
3.422386322895746513e+00
3.131537053621441746e+00
2.729372814988737517e+00
2.119495054773241627e+00
1.967498283702745043e+00
2.031066892490884790e+00
1.701638545164135374e+00
1.671351575618760466e+00
2.007797898925846258e+00
3.547385592964999113e+00
2.114624555197590183e+00
2.157161745635369332e+00
4.109507809224087538e+00
3.329164275091828440e+00
3.228632886010601055e+00
3.494030700793136823e+00
2.170138106989744298e+00
1.947743621874714393e+00
3.335446113858257178e+00
2.131058746232104895e+00
3.542647981534341017e+00
2.211475131002396122e+00
3.096769270590805423e+00
3.833549664164295212e+00
1.617074598924479911e+00
2.275212496751216840e+00
2.282377758733911133e+00
2.216488202765555915e+00
2.065571121077104610e+00
4.432577172547276234e+00
3.811049369420564048e+00
3.773200626827972748e+00
2.531481242450551505e+00
1.843243056014040260e+00
2.374121297216475579e+00
3.529584710241110646e+00
2.039237944982799089e+00
2.023594278685810099e+00
2.948307660189711576e+00
3.661655001982146995e+00
2.133715164060088654e+00
2.249515486985406376e+00
2.311924473850897499e+00
2.986527802454831626e+00
2.747673495741830063e+00
3.468907948248447504e+00
2.313170706022500855e+00
3.575608001891815046e+00
2.025631207013755652e+00
2.432957800839641749e+00
2.172601909518499852e+00
3.639917583890958319e+00
2.163813993841684269e+00
5.164150102236530593e+00
2.090108312569926241e+00
2.548045268784487227e+00
2.423505504392028165e+00
2.249492669875932105e+00
2.204366095059246522e+00
1.953010579605749086e+00
4.236825485480614439e+00
1.997058116433257258e+00
2.352478049081470957e+00
1.786177509269300856e+00
3.288455638674765424e+00
2.121765239643755407e+00
2.042217396075233893e+00
2.233289056956212715e+00
2.080501504497667131e+00
3.389492907722885917e+00
2.367081659976598917e+00
3.099878525027424114e+00
3.004788936904740027e+00
1.972134005069861473e+00
3.739110942399435089e+00
1.721463230479823858e+00
1.789319401845160584e+00
1.936387405194292199e+00
2.344373792640959575e+00
2.994811801001427742e+00
2.905178462152311791e+00
3.439618124661739440e+00
1.954234238770571785e+00
1.971698157029199150e+00
1.850969825490490717e+00
2.044817749016338837e+00
2.117813815309196102e+00
2.127012697993928114e+00
3.250517757061757607e+00
2.021248638263520636e+00
2.140228174448032483e+00
1.937947806061186107e+00
2.301413201596442804e+00
3.490205695521461760e+00
2.221513528070644838e+00
3.371912053454799718e+00
6.569705432572289894e+00
2.197852396874481862e+00
1.696050683813990823e+00
2.371019440947387480e+00
2.099516006744524876e+00
2.208243980885133961e+00
2.167151908740559740e+00
2.032083400195461742e+00
1.792155878835897109e+00
2.205665041926303527e+00
1.550384154789756774e+00
2.768020684671717024e+00
3.349673098408123550e+00
1.584588438665750720e+00
2.005287349627615789e+00
3.268987943523345763e+00
2.064908709372300422e+00
2.119340603355196251e+00
2.389961624864551659e+00
2.193574607430917034e+00
2.174566799623586011e+00
1.807429244149133529e+00
2.804365473940570563e+00
2.574582125486512219e+00
2.183983847205642981e+00
4.254328609285219720e+00
2.075953191126939767e+00
3.341954214136941381e+00
2.192965417620404089e+00
3.172733698761770249e+00
2.306539001427402535e+00
2.396688662935033687e+00
2.024343091671928718e+00
1.687528754179429269e+00
3.211012353944220354e+00
1.880993772483953608e+00
1.830391071690553817e+00
2.037821650991664235e+00
1.951579470907966352e+00
3.715852819275690777e+00
2.092145055462037551e+00
2.874053788677742194e+00
2.214981384442245904e+00
1.887316001313454006e+00
1.953001089279964075e+00
2.092874734276737314e+00
1.642752569205927271e+00
2.000260459524310530e+00
1.942911739999585219e+00
1.821685676069752624e+00
2.637039715619660996e+00
2.043746612059160306e+00
3.616751382477188415e+00
1.960624818482400444e+00
3.283858688618569666e+00
2.272187698483996154e+00
1.754564526682656833e+00
2.414068839773249486e+00
4.100982002024527340e+00
4.353350430572333174e+00
1.878562718636556994e+00
1.917242877429132797e+00
4.261539421023005758e+00
3.306284060728218677e+00
2.278987531805838351e+00
2.460094413039763062e+00
2.397924816595340403e+00
2.051875619713898757e+00
2.261513887118043353e+00
3.450189316765996939e+00
2.369533882574830219e+00
1.867239182748764215e+00
3.256931889541247571e+00
3.429959377793140529e+00
3.497817972493629135e+00
3.370128231972392197e+00
2.396398898816047840e+00
2.068046575548771582e+00
1.982002940406991431e+00
1.870304624233841251e+00
1.838193052980735542e+00
1.772274001723420200e+00
2.222114886808218781e+00
2.774081978184549158e+00
3.159015087683615608e+00
2.043194597150255643e+00
2.084779408913203458e+00
2.508906556780424957e+00
3.515932387465689590e+00
2.215115453697588777e+00
2.043679339430180875e+00
3.356594574420010080e+00
1.781911718799700228e+00
2.466924521281322669e+00
2.953116327428346288e+00
2.505223881102345729e+00
2.642361592132408177e+00
1.913590144608082966e+00
1.951975455415664307e+00
2.669392133152832081e+00
2.151667349612256697e+00
2.073938070296753367e+00
1.951433249391163249e+00
2.029047370565379538e+00
2.079961257202199487e+00
1.946694288834404984e+00
3.149218543386709701e+00
3.750105463526508753e+00
3.219122137658673832e+00
1.882852812988357716e+00
1.734106318849454098e+00
1.878158584819332289e+00
3.244287362942050557e+00
1.800450779244382904e+00
3.742683430720484594e+00
2.185910521205939538e+00
2.475596038052107151e+00
3.478572933438683457e+00
2.267578724414035740e+00
2.275505644214543821e+00
1.889864205284786713e+00
2.105838662130720351e+00
2.967789124985601212e+00
3.994982452249676630e+00
3.003593501434356217e+00
2.300589579346441038e+00
3.294818892806570698e+00
2.205095484214570245e+00
2.002142554601278324e+00
2.190906655536933645e+00
2.056012641811432395e+00
1.987854942040072403e+00
1.074555415541356362e+00
1.849895882225429888e+00
1.928018624103679191e+00
4.957382278461405889e+00
2.277980403925105257e+00
2.944831727577220004e+00
1.742669269925501307e+00
2.826400877805085088e+00
1.606599353993634738e+00
2.155035410316975764e+00
2.300774586209383799e+00
3.304552059410557519e+00
1.972615601511455319e+00
3.350789540814099077e+00
2.764918490856416167e+00
1.988977020523910344e+00
1.893096991105816196e+00
3.104638817546008234e+00
2.307253082128815080e+00
2.451595436799178795e+00
3.418574308762861058e+00
3.144084837919929321e+00
1.932715699246239538e+00
1.791846494626691877e+00
1.221530225730946606e+00
2.874850584125422603e+00
3.911550925389346567e+00
2.031100274500837966e+00
2.234075050091442360e+00
2.671656887999389607e+00
2.077345691268274397e+00
2.336999492082100893e+00
2.390015068557248767e+00
2.029095845774824713e+00
2.205647729529268464e+00
2.330412123847684036e+00
5.655008262961348287e+00
2.068560274625552697e+00
2.686397320485159224e+00
2.024542016743031247e+00
2.093488304025655111e+00
1.725699778187803402e+00
1.675916923913185030e+00
2.361710766339403023e+00
2.102629464013477278e+00
1.793037055048920303e+00
2.006480853055792490e+00
2.167193967726313453e+00
2.570443584757588606e+00
2.317029528702963415e+00
2.319897593429467442e+00
2.054000629516311349e+00
2.256718290448967768e+00
2.123010370455987506e+00
2.722511815721789574e+00
3.300857952339327106e+00
3.585671572410382701e+00
3.695460272087248033e+00
2.323237450363957457e+00
2.165117290498034475e+00
2.099826424553314030e+00
1.053372809479648176e+00
1.951208577312882442e+00
3.132348611676073258e+00
4.816598169205498436e+00
2.407310162434669110e+00
2.040412138375873319e+00
3.845274120867419043e+00
3.126651106247936518e+00
2.545599749080547980e+00
4.693963545902652079e+00
4.150133314616987201e-01
2.058782912600978232e+00
2.000110774502346977e+00
2.027424652257290738e+00
2.239019673458903625e+00
2.184466227436737462e+00
2.288792908940818105e+00
2.297916563287433878e+00
2.188295065100172909e+00
2.110561680589837508e+00
3.910187186498215617e+00
3.406936664590518582e+00
2.572146934958519537e+00
3.527363467634311522e+00
1.646301498480245540e+00
1.942513844203045181e+00
1.771029699277768099e+00
2.315273642969236434e+00
3.288745417821178130e+00
3.325362537701971100e+00
2.097554846635880210e+00
3.644236118472908625e+00
2.213283605543690857e+00
2.185435782318047249e+00
4.375381222833873096e+00
1.846676235774818542e+00
1.855286845943864504e+00
3.175799595283109511e+00
2.361332436502479926e+00
2.099971370787536262e+00
2.456726231552141204e+00
1.826234568843483785e+00
1.961467991803840016e+00
2.399607498316550735e+00
2.002805576676332411e+00
3.788067938410336843e+00
2.134385467665711467e+00
1.951866811194030271e+00
2.020421393023488665e+00
2.940401148252958397e+00
2.888084023678358925e+00
1.985869755556214145e+00
1.952964096991509635e+00
2.189096917418357879e+00
2.277990591849230029e+00
2.100290171166352859e+00
3.705176353766888475e+00
3.962149648832185456e+00
3.570706112914783681e+00
1.982660339443057529e+00
1.510526359971022137e+00
1.913708099710399679e+00
1.961794618166712523e+00
1.986145056541849918e+00
2.015776036433414742e+00
2.915131548350959445e+00
1.999015136325381414e+00
1.854970299748520679e+00
2.154689178647012149e+00
1.878088158872825542e+00
2.228687763217039208e+00
2.328914436775434638e+00
4.583084554831596158e+00
1.977917406481302542e+00
2.132690321922282362e+00
2.564294363327900061e+00
2.144374152719918492e+00
1.910111109901439841e+00
2.124282212733642261e+00
1.976076488846962853e+00
2.081110285943422955e+00
1.864447168654598475e+00
1.691588426396558820e+00
2.178411807709557557e+00
2.007180436324555117e+00
1.629545266528589220e+00
1.968622534140955782e+00
1.985794938736486603e+00
1.846471150972958331e+00
1.940855309212352164e+00
2.128634454667777121e+00
1.917895051680545304e+00
1.666973102360727044e+00
2.070842392501475171e+00
1.570552766215169482e+00
1.794869433412790150e+00
2.709188317080858610e+00
2.142099294113677832e+00
1.683898160976446956e+00
1.701120078510308220e+00
2.065379658199227197e+00
1.873046674542285350e+00
2.074511886078177714e+00
2.848938906455421805e+00
2.196920885362524167e+00
2.374383025575872441e+00
1.614608105182256725e+00
2.365268904427608287e+00
2.170476970549637841e+00
2.049347499082564639e+00
3.242405291016930757e+00
2.144651584099857011e+00
1.962720832114427161e+00
2.492167135387154175e+00
2.006344391108730196e+00
2.330342748410965115e+00
2.277105036128745041e+00
1.515253210574611265e+00
2.129364566284869476e+00
1.926512503842470192e+00
2.178408886585387449e+00
4.101009711678591962e+00
1.881555981694757795e+00
2.233891636707383554e+00
1.897008312465686686e+00
3.325059647008310915e+00
3.459310342522846859e+00
3.909338866381588673e+00
2.140295778389514680e+00
2.268413149181125466e+00
3.487573990072134755e+00
1.929315874036528822e+00
3.374739067128561754e+00
1.978181965680875898e+00
2.001438308050615955e+00
1.964077461917256961e+00
2.162883433349129358e+00
1.765389003467750850e+00
3.615607775778642008e+00
2.817712735402718494e+00
2.010420916383452994e+00
1.764506634240960103e+00
2.449522306381526349e+00
2.228734915756076962e+00
3.463086463628826994e+00
3.495949334516835094e+00
2.968477999124825573e+00
3.141895417251509226e+00
3.718978016749104221e+00
2.238394810657132528e+00
2.469231739850032081e+00
2.574063631956533094e+00
3.396175767166996096e+00
2.679418871258329116e+00
4.002992049416781661e+00
3.086428852742427953e+00
3.418119026944128169e+00
3.296317848157007901e+00
1.851384949120539414e+00
2.247679004541327519e+00
2.323666586557743940e+00
3.328956160988698176e+00
3.670253242242440095e+00
3.749055082643809822e+00
1.717294633592574948e+00
1.954552009148630143e+00
1.903700080605458700e+00
2.055063790806316959e+00
2.430754241455336473e+00
3.487400705652411670e+00
3.773925659155822565e+00
2.295361656264647721e+00
3.387366107452131736e+00
2.433566915463905911e+00
3.579614061304297490e+00
1.822800224909507438e+00
1.926233756669965214e+00
2.094900048166891349e+00
1.997824663279279322e+00
2.122515236922011272e+00
2.248890467413744432e+00
3.165145094014790050e+00
2.291512125090583218e+00
2.364017288821931739e+00
4.571399881629788275e+00
1.837132023393834634e+00
3.515717631156771272e+00
1.701361447785316061e+00
1.452099327434062781e+00
2.263381139178104018e+00
2.029383452316845027e+00
1.866858257635098273e+00
1.547775185563071476e+00
1.509097549216661616e+00
1.636872806418153248e+00
2.164229341762403891e+00
1.984765070329859826e+00
2.038332287776460028e+00
2.137789412287150359e+00
2.480378720387064195e+00
2.573819135253173407e+00
2.206847308857104561e+00
2.632425680563667214e+00
2.146055086145220336e+00
2.051948774353732574e+00
3.075128164123124730e+00
2.187252439290249040e+00
1.985501630853064192e+00
2.228208613359778489e+00
2.083832802286572417e+00
2.180098305240946832e+00
3.554997113367895256e+00
2.385614894801644681e+00
2.146080568288152080e+00
2.177626073380271698e+00
2.115534691653542243e+00
1.961994720517625801e+00
2.129217011352106059e+00
1.929792013789425997e+00
3.725829713394254838e+00
2.073876627007817053e+00
4.412348767731915089e+00
3.645916836072037093e+00
2.295395033776043814e+00
2.124318386956944860e+00
3.060819912189448821e+00
3.755175400748497871e+00
3.765275819844793315e+00
1.823775560691496933e+00
2.363646079771459352e+00
2.035984638047049433e+00
2.282758748443920016e+00
2.118535216382258390e+00
3.601713568482129979e+00
4.882601552124085309e+00
2.272400754550114144e+00
1.928582247181767295e+00
3.664021651101410537e+00
5.433254900671507848e+00
3.951822610986077677e+00
1.979058469803969933e+00
2.285237212107187776e+00
4.204075586876616200e+00
2.672315550031255871e+00
1.878503057988540670e+00
2.056186790329304959e+00
1.861791104375088324e+00
1.926295560284705832e+00
3.974489269466007446e+00
2.098168775608113545e+00
2.303745533591372130e+00
1.810106221549433458e+00
3.643409106837189437e+00
2.444851993099232068e+00
2.260904882703713703e+00
3.820810811305654919e+00
1.863501072096209965e+00
2.194520486214158961e+00
2.051230267145963904e+00
2.895628269517542819e+00
2.572278713521040316e+00
2.116280528564069119e+00
1.999480312668198811e+00
3.200149519941623222e+00
1.822376047479700167e+00
2.143419262527888502e+00
2.292905851551494845e+00
3.851988256103128450e+00
1.985348175571486129e+00
2.559065033985110649e+00
2.099798028644090930e+00
1.867216089643208399e+00
2.011555527681172961e+00
2.244364884438567742e+00
2.047448041314155809e+00
1.669424184357889862e+00
2.316451725998521116e+00
3.390052024877160175e+00
2.357950909216450341e+00
2.152396764305096966e+00
2.692344401194068926e+00
2.212799513404400731e+00
2.210063718078465467e+00
2.550952365055352278e+00
3.574595287941987998e+00
3.663191752714310745e+00
2.132739448786260539e+00
3.727440358423980360e+00
1.864735149034466799e+00
2.124002213641962733e+00
1.934767317743040227e+00
1.975395985918847463e+00
2.551202912095611008e+00
1.824761253669818784e+00
1.901178951705790432e+00
3.732355538021262298e+00
2.324369017773372015e+00
2.050385555118059866e+00
2.023971431553472922e+00
1.939746058827186870e+00
2.133162564287809371e+00
2.091908853052812045e+00
2.177341365081991942e+00
2.115136371269310978e+00
2.125756316373057508e+00
2.231379123892877736e+00
2.119106391724769889e+00
1.940427096225919579e+00
1.805254956826746193e+00
3.883386362035789130e+00
1.726831909751139316e+00
2.633844587876018384e+00
2.356783071536173502e+00
2.465208581954122291e+00
3.547751791661053478e+00
2.030155641243795994e+00
2.909989019373846464e+00
2.129895855475571587e+00
3.161199887713837864e+00
2.217762478257915504e+00
3.690257619337616202e+00
2.110127225470910695e+00
2.219629399280643067e+00
2.516127785038053233e+00
2.041929735070464602e+00
4.265585535094548852e+00
1.940512870597743467e+00
1.884755549352152393e+00
2.325010078292001126e+00
3.380183172519080070e+00
2.928956710938154462e+00
4.382121165113558092e+00
3.323168296109496378e+00
3.511012172988153157e+00
2.504203207934018849e+00
4.506293594539825698e+00
1.943628234245777353e+00
3.028549762741295392e+00
3.006074260478082127e+00
2.993938763387648638e+00
3.783365326740697032e+00
2.349267524082024661e+00
1.942095631459582306e+00
2.011136495362067844e+00
2.825147938005873272e+00
3.663120492537338180e+00
3.812504124692933427e+00
2.181762127275492347e+00
2.306092343250226939e+00
2.313723657425247104e+00
2.151499146761391756e+00
2.059426020823446279e+00
1.747339051734587256e+00
3.322524275802266835e+00
3.541462995804226743e+00
2.223429806874008374e+00
2.525372093797630058e+00
2.194052229576296753e+00
1.886780260862466418e+00
1.938822751858961357e+00
2.315831545000124780e+00
2.002069875069806493e+00
2.083120912068624264e+00
3.866016627301023245e+00
1.697675229729045165e+00
1.776859995393172520e+00
3.409816811238497447e+00
3.386986709401636819e+00
2.737657974801304128e+00
2.073922534046961363e+00
2.231835119391357036e+00
4.082935395984970128e+00
4.073551918525938120e+00
3.439736576807590041e+00
2.284564383384019681e+00
2.013433840994096613e+00
3.493966845863664794e+00
3.731119458915324039e+00
1.889203537794522214e+00
2.074987189958694689e+00
2.805729261033074184e+00
3.421024018717515602e+00
1.875972988080900627e+00
1.964527403441517439e+00
3.169664604504877303e+00
3.776372094802695312e+00
1.884619974618143123e+00
1.852281593480173960e+00
2.253049179758375598e+00
2.877882379144192537e+00
2.156199370225494683e+00
1.967516624691797444e+00
1.821407445918524548e+00
1.920014237464671591e+00
2.054907711173496132e+00
1.954026315641427924e+00
1.703326043264694389e+00
2.457664712363268222e+00
1.874833005671809882e+00
3.448382993447220546e+00
3.485486645469020761e+00
1.739860813291799868e+00
1.895370702887415382e+00
1.968393748818025202e+00
1.992969150279598534e+00
2.271746765536168056e+00
2.337859673805618321e+00
2.104209793697165765e+00
3.387039348610025868e+00
1.946739099327530420e+00
1.949447808410398109e+00
1.935778944673689050e+00
2.357183927160487968e+00
2.485344326207239440e+00
2.507810465329013638e+00
3.835837860405499011e+00
2.063529239086041134e+00
3.621922536847013152e+00
2.314149485889152480e+00
2.550463230844776330e+00
3.818359964446936594e+00
2.093713094688587795e+00
2.064416829678825227e+00
2.132650279029966178e+00
2.453030414437618045e+00
1.970095672970747946e+00
3.166488338655701451e+00
2.022366357707021223e+00
3.632923504380824564e+00
3.438683264702765641e+00
1.965424638851509087e+00
2.024709537104119939e+00
2.093560764727851797e+00
3.232235411259456459e+00
3.324444275055304487e+00
3.356578156973466065e+00
2.154744781041558088e+00
1.952082549989377913e+00
1.823513381165581482e+00
2.407327161275879757e+00
2.427659316510113907e+00
2.052152529670607795e+00
2.138944202322584420e+00
4.036275419267670195e+00
2.125590991045345213e+00
1.828032809147972060e+00
2.203918068655580154e+00
3.695865030223968617e+00
1.701486695661820425e+00
2.118474088813885547e+00
1.677879752227437793e+00
2.256494039725476242e+00
2.037767364207290210e+00
2.223673122584823414e+00
1.597445942094786409e+00
2.077156931568736820e+00
4.077655873916272711e+00
1.964955874176979256e+00
2.283734452765354916e+00
2.474216688812941101e+00
2.732861351087641832e+00
2.611034018181068728e+00
2.412374612117267780e+00
1.923174132890262067e+00
2.274812334732354113e+00
2.307462758474275955e+00
2.079677283583215353e+00
1.994227296723204201e+00
3.314950354915922937e+00
1.955717397668632618e+00
1.924465323602073008e+00
1.997105399499240708e+00
2.301844986588070796e+00
3.812599260807771007e+00
2.979770455021841347e+00
3.534414888011587763e+00
2.351617217092714984e+00
3.546870000981479087e+00
2.152836654270261274e+00
1.831198123595007221e+00
1.873690988577089156e+00
3.454416495415173038e+00
2.605073458430855027e+00
4.409972608784388903e+00
4.298876214305471066e+00
2.159194171932123041e+00
2.845223964630474445e+00
1.980190285604710443e+00
2.013344910120514086e+00
4.082589404815689882e+00
2.403299224074471052e+00
2.229496468820328037e+00
2.228309958080957554e+00
3.456658472240998758e+00
1.809121758646098810e+00
2.146271744245833002e+00
2.412649349102605978e+00
2.140092391097360824e+00
2.093721842303186254e+00
2.157503519418076277e+00
2.005695299107411067e+00
3.134240294169668317e+00
2.259228811680552340e+00
2.177668353534185641e+00
2.155105232811789673e+00
3.577467560076184050e+00
1.904067243764571149e+00
2.062321798274102669e+00
3.544368231322517104e+00
2.034583769897429839e+00
2.006677064879885730e+00
2.522153180249639526e+00
2.457796451552769934e+00
1.891029760101630153e+00
1.949772340724298170e+00
2.074189023341982185e+00
2.031722666574353742e+00
2.268749387698149711e+00
2.362681986263218903e+00
2.701940648578191606e+00
1.858830178510564757e+00
2.308380008915580373e+00
5.105031889437959158e+00
5.023159327240749761e+00
1.766929849442082867e+00
2.207281626947419806e+00
1.978193275159834785e+00
2.785360969805524611e+00
2.134117997017205948e+00
2.133031828821134734e+00
1.725673641345727649e+00
2.362939453396952327e+00
2.122599654999414387e+00
3.290354710419017170e+00
2.005764087847157651e+00
2.270271865150420343e+00
2.262637330887530940e+00
2.057724038481633766e+00
1.925500514052487455e+00
1.824073712245271928e+00
2.297447688279332656e+00
3.421615277083782214e+00
3.178777895084742955e+00
3.514078956218434691e+00
3.254289531172241290e+00
2.139133896963780757e+00
4.074898593686857140e+00
2.151675929277133470e+00
3.341533689502358406e+00
3.614383349493575981e+00
4.447715315163856431e+00
1.995471126667282213e+00
2.138267769680884278e+00
2.390076671776511841e+00
1.875126519270889913e+00
2.230942170305994399e+00
3.489743236623958023e+00
1.802925911516732205e+00
1.963482158551395296e+00
3.371364980901297770e+00
1.967066530395819690e+00
1.690925260664217111e+00
2.313651535404591897e+00
2.353509223472781908e+00
2.284689100879507162e+00
2.055473623982050135e+00
1.893624574289550333e+00
1.963200040463815244e+00
2.159599493265114578e+00
2.824711789862370814e+00
3.634301369818050187e+00
3.742977391705308854e+00
3.508113384310918015e+00
3.673081885949204040e+00
1.960196808375239907e+00
2.005288323498730652e+00
2.359689778443360364e+00
3.501581923228632487e+00
4.037931951741271064e+00
4.385266971914962397e+00
1.899207859581272029e+00
2.217260483513876501e+00
2.028308698101706220e+00
2.147973000699451074e+00
3.541336443994351768e+00
3.286935554417830030e+00
1.633389394275911455e+00
2.213729523244964970e+00
2.022561100638505582e+00
1.973512816260732050e+00
1.961257507725084448e+00
2.140874298390142982e+00
1.894281503027725799e+00
2.193384375453668600e+00
2.155598290356031121e+00
1.838911877145728457e+00
1.486591893476943760e+00
3.244856433430706399e+00
2.496106872997868820e+00
1.964808744995974132e+00
1.771898935637676864e+00
3.335585677192109966e+00
2.093628256435929202e+00
2.006489954444970358e+00
2.915260828348861022e+00
2.424176772984023120e+00
2.252126894123009926e+00
3.101450967391258029e+00
2.065625259826131987e+00
2.277063039107761089e+00
3.149376297851569362e+00
2.722831296821038638e+00
2.050765281042739030e+00
3.689856812557120058e+00
3.888740251346283205e+00
2.061304678506416632e+00
2.073290789919027599e+00
1.939399486739757705e+00
2.006132716546554562e+00
2.191294618955220042e+00
2.318483646899700545e+00
2.196656618363504343e+00
2.606943440824239122e+00
3.529577244677443826e+00
2.058743029259813007e+00
2.183700975660700205e+00
2.314297681158512976e+00
3.380237048209240314e+00
1.918779534486678040e+00
1.608705531548913603e+00
2.184038858569871788e+00
2.062068079738802684e+00
2.078507677768310025e+00
2.398576234840993582e+00
1.708648118466546517e+00
1.911263690685451211e+00
2.123057763495844963e+00
1.998218834266256128e+00
1.952842559590693305e+00
3.284788225021687325e+00
2.493348515711423463e+00
2.580400861276605617e+00
1.838868598972636770e+00
1.796516803984312682e+00
2.686758780240082523e+00
2.226971735963490406e+00
1.910652150990179488e+00
1.954347905374756333e+00
2.061934882874413510e+00
1.657967402702297033e+00
2.182192190961866451e+00
2.139439026485284501e+00
2.254374179106363840e+00
2.336025461428550720e+00
1.882632864492915781e+00
2.007748104416908763e+00
1.880958529651993949e+00
2.066235420836861181e+00
2.130885958769372923e+00
2.674530895047748658e+00
2.058482765503563794e+00
1.941015731883821482e+00
3.702330863891624801e+00
2.180267726839055342e+00
1.852462068317223043e+00
2.259230309397505021e+00
1.994603213251664231e+00
3.384330411815184458e+00
3.753478365992517940e+00
4.206735849644225311e+00
1.687645215023958478e+00
2.545421724055162649e+00
2.322200057504284931e+00
2.174870337876502635e+00
2.232051322758283884e+00
1.945233378092268373e+00
2.258868735923681648e+00
2.680410184601246470e+00
2.096944716116054597e+00
3.091728289227836601e+00
2.122648318290468072e+00
1.755263963776968028e+00
2.122704594369655418e+00
2.090921135233076100e+00
3.202167335317223529e+00
2.190423117954911181e+00
2.292876165434455604e+00
2.800910698820730627e+00
3.494102778487748306e+00
2.138123786228519840e+00
2.384585295431324692e+00
1.845788677181385395e+00
1.902861788656293074e+00
2.048485238238245465e+00
2.007831551303889572e+00
1.569766561907627089e+00
5.177873458413120744e+00
2.769095638447829355e+00
2.421802080593320916e+00
2.283612521249142269e+00
1.971539812804007585e+00
3.840089027239918185e+00
1.944084293170680100e+00
2.303548935612736326e+00
2.145763118970758221e+00
1.890294615904659636e+00
4.220905605741791966e+00
2.390205948683311377e+00
4.738812030108524809e+00
2.347283653397574277e+00
2.015014838707032130e+00
2.288106133341651471e+00
1.648997518737458590e+00
2.006866835749981259e+00
2.815237971654460658e+00
2.069309112890842073e+00
1.978015111896162637e+00
4.001553844151746198e+00
3.962576243533126430e+00
5.227711104972756040e+00
2.031813403930539330e+00
2.216169045672134352e+00
4.127738552421928553e+00
3.409020890518187574e+00
3.459286996073137832e+00
3.762770029484831635e+00
1.948167872704166470e+00
2.106762538305258836e+00
2.014399314356189574e+00
3.552167269748929268e+00
1.915643361203051898e+00
1.890773647658007262e+00
2.105306803936465077e+00
1.655195690408911346e+00
1.985018493953604191e+00
1.917537643318340423e+00
2.125813994303180632e+00
4.098944576278062968e+00
2.314565682910388222e+00
2.472918723280192577e+00
2.678454119032889214e+00
4.129777206805670176e+00
2.084697176307791278e+00
2.612850887581441572e+00
3.152123376699505819e+00
3.127279632113923125e+00
2.056239399094489162e+00
2.567281256069525064e+00
2.182018705054582508e+00
3.362207432069436841e+00
2.059852133109917105e+00
2.325301550866984979e+00
1.757339407799326070e+00
3.363058454917871476e+00
1.813906371606576418e+00
2.195510470233168476e+00
1.889120472979038512e+00
1.851656504776980849e+00
2.247619262804103624e+00
2.807712313470681398e+00
1.849581974254867811e+00
2.449296558081436537e+00
2.172061031234681305e+00
2.629146113049957822e+00
2.194064571983251000e+00
2.543601057156266609e+00
2.660559250634068729e+00
3.406785292184731695e+00
2.285184324604728534e+00
2.047271248979438241e+00
2.046282188136235192e+00
2.033076262065018014e+00
2.770617036466541894e+00
2.027533724134114035e+00
2.522514073404833024e+00
2.672895428080840574e+00
2.328540401242853886e+00
3.783688257840477576e+00
1.974429658268379351e+00
2.202775065345517813e+00
5.642861528366905688e+00
5.651994151024762658e+00
2.820270397117819794e+00
2.392255756898428842e+00
2.109717729342762471e+00
1.934137617919657437e+00
3.415754801926356610e+00
3.586081414489703079e+00
2.347242205245207103e+00
2.169801596608575522e+00
2.018796029239186218e+00
2.291688475190560403e+00
2.092286944964604878e+00
2.057128999271127689e+00
2.116624865374017173e+00
2.058899336817958226e+00
1.886110740113877027e+00
1.985474221238858306e+00
2.035824541149642286e+00
3.549831116647725437e+00
2.085654287792495953e+00
2.225482471675825913e+00
2.832979783941981022e+00
2.190475475533454564e+00
2.337126534727285598e+00
2.093932462389133331e+00
2.066263323605501245e+00
3.263114747432878104e+00
3.974009971784531192e+00
1.811792284882318249e+00
2.156674517178859052e+00
3.377934576376194542e+00
2.462420942708114957e+00
2.256053387656387077e+00
1.907449740284255180e+00
1.717187657474785523e+00
2.708761826321207433e+00
3.194280244446682460e+00
2.082534642294386895e+00
2.035738705277448712e+00
2.058686466948085769e+00
3.970336022132356035e+00
2.752164778904280684e+00
2.417847234237075149e+00
3.253037487429356389e+00
1.979876079376778453e+00
1.774570519707524552e+00
3.367056067900654703e+00
2.051923763508471943e+00
2.566609590472288094e+00
2.143721863293094110e+00
2.189232670158542504e+00
3.405847345029049400e+00
2.930915109064682778e+00
2.101861914306352386e+00
2.178909752723379611e+00
2.991236067075666583e+00
1.894858029652295439e+00
2.154840185699858690e+00
3.445863430500863078e+00
3.189807758075393629e+00
2.063098626363665034e+00
2.008632664867090245e+00
3.329737435077512853e+00
1.674039371199306236e+00
2.103717040421544837e+00
2.155086564924671766e+00
3.391883964461974710e+00
2.206977727490583963e+00
2.080592575523987353e+00
1.730119169355715192e+00
2.045983707658328488e+00
3.458229963606021862e+00
3.914572008502312794e+00
2.264926172166311424e+00
2.169408654761892929e+00
3.574532083384295955e+00
1.966840348481025735e+00
2.308205425067916039e+00
4.200305615204959153e+00
2.157362902996640575e+00
2.510651923153885523e+00
2.438379749543936548e+00
2.848590921116662678e+00
1.952035672773981823e+00
2.974799090573331473e+00
2.854392116658092338e+00
1.873887001496321147e+00
1.928631712283658040e+00
2.159181909271485900e+00
2.239127949021208153e+00
2.040443742319291598e+00
3.367927466451480889e+00
2.371803783941955679e+00
2.223306963518365098e+00
2.175427797701367627e+00
2.015848958028676918e+00
2.774099847372379024e+00
2.633502282154319474e+00
2.149619971928984796e+00
1.941168127889258521e+00
2.389845482111462083e+00
2.136229760309433345e+00
2.237885528668046575e+00
1.908928371077912578e+00
1.953291216369548167e+00
1.903623022499098649e+00
2.367474156029771404e+00
1.727538281053017100e+00
2.311076036501503506e+00
2.504623234780185559e+00
1.873839287052879721e+00
1.843926654171192947e+00
2.002955846598235556e+00
1.897474600326571004e+00
2.296711383410067864e+00
2.353265261664144958e+00
1.951342240652086391e+00
6.879524214331101950e-01
2.025158268474741341e+00
1.935006604759382354e+00
1.938557406826191931e+00
1.892052819862169555e+00
3.521446937906305141e+00
1.830421154182504173e+00
2.005567767317301353e+00
2.235138929602606961e+00
2.620814911898165622e+00
2.588319509741697555e+00
2.818472087909214885e+00
2.539773493865341791e+00
1.786382177883113931e+00
1.971065447223676381e+00
1.840748349580875631e+00
1.843549074058913551e+00
2.269886218469167716e+00
1.943211854165102892e+00
1.731423674892898168e+00
4.188145973289732815e+00
3.814549292968128391e+00
3.413334004965589585e+00
2.082000275450185622e+00
2.544109199366229035e+00
3.341165505485802711e+00
2.117189219067558970e+00
2.935083861735245936e+00
2.109543439968162293e+00
2.209547484041520793e+00
1.889186706023555873e+00
2.246444922772881991e+00
2.000289273923960387e+00
2.082613680714538784e+00
2.461449592184199453e+00
3.136263618874881143e+00
1.979946286645057230e+00
2.183053949492621548e+00
1.941016228607792105e+00
1.960365865488648662e+00
3.152065704348627762e+00
2.569909258215600012e+00
2.011205068157139841e+00
2.082450365378880619e+00
2.210374945096520438e+00
2.016027660757659490e+00
2.071971420207151748e+00
2.863856198857776647e+00
1.789049380547423684e+00
1.873030455151196927e+00
2.040055916776996714e+00
1.719833775492752626e+00
2.150073264939206030e+00
3.401988066789595422e+00
2.271012184736528106e+00
2.263588967117768025e+00
2.334947558456018868e+00
2.067765192532176943e+00
2.680145650428677584e+00
2.064085182408399444e+00
3.628712453752800382e+00
2.062901429327389291e+00
1.754695100080078340e+00
1.840053697507264330e+00
3.895156276998310574e+00
2.615296144977673265e+00
1.784243493043701667e+00
2.191960923819713969e+00
2.043625586027704610e+00
2.159466552079440493e+00
1.901191550345410874e+00
2.002733932723524291e+00
2.688092352113458094e+00
2.894671332962895693e+00
2.814132938582091903e+00
2.237228707518839066e+00
2.215678876080861226e+00
2.502647617986994089e+00
2.758678062130979658e+00
4.121747582182027969e+00
4.037717519567295632e+00
3.353869417480415560e+00
2.014526195160584177e+00
1.730519212864389589e+00
2.187860066314618823e+00
2.242808261877226705e+00
3.750211482398238427e+00
1.989240694869050419e+00
2.028948440365644590e+00
2.223037504351455862e+00
2.041683296928674451e+00
2.080407906783991567e+00
1.891551835798914727e+00
2.022113193557372846e+00
2.933592335300382992e+00
3.315735124436290260e+00
2.165576894142153819e+00
2.286198786958931972e+00
2.440712440402497574e+00
1.866191810874960000e+00
1.912916628955633191e+00
1.918720491587613708e+00
2.338199299203947312e+00
3.720233387601278974e+00
2.060783458741947349e+00
2.026681089922162560e+00
1.920101308773354498e+00
1.845628732718868070e+00
1.728086436594263864e+00
2.496391387743673640e+00
3.995796532873835183e+00
2.152677316112433736e+00
3.312709506949521820e+00
2.508296802772399303e+00
1.838254865969356278e+00
2.543345085373775127e+00
2.343688296405360028e+00
2.349845389321768785e+00
2.000279901395784155e+00
1.997861363775830235e+00
2.225788058242696099e+00
3.666547599365173049e+00
3.166316522436932068e+00
1.723221736040402075e+00
2.643273173083199978e+00
2.860636950164203718e+00
2.141540669279757392e+00
3.398455345186649712e+00
2.048468783300940288e+00
1.802857367143409828e+00
1.921414554051833701e+00
2.303609402787939242e+00
3.247354586634840778e+00
3.427793353570411927e+00
2.350338681403042695e+00
1.984979669550825276e+00
2.256029596739194343e+00
3.786623475169665909e+00
1.765747930259077059e+00
2.035100039235983704e+00
2.433593770689352453e+00
3.086153584503436687e+00
2.221004057006197296e+00
5.121253992769940311e+00
1.909883610836809131e+00
2.380063519466542932e+00
2.063499373864965847e+00
2.173651554848133660e+00
2.265953075251133875e+00
1.973736013740347239e+00
2.054551936195853301e+00
3.430991954118087772e+00
2.284472689309290150e+00
2.097442957099860728e+00
2.002281864017922519e+00
2.468817477410865102e+00
2.256500547392751521e+00
2.178244822354001631e+00
2.350040386987448215e+00
2.360448052953193265e+00
2.191009415630496449e+00
2.148463947234905635e+00
5.287455205567835215e+00
2.954816496331043929e+00
2.060648758126218727e+00
2.855841680256208104e+00
3.442237686919567885e+00
4.029198890347526429e+00
2.178052202061116827e+00
1.822504193533809103e+00
2.507568352431139846e+00
2.136439217043289762e+00
3.639151672092130418e+00
1.999993118830845518e+00
1.796376385382642660e+00
2.223237075084777636e+00
2.138633615297595547e+00
2.025744499045099456e+00
4.489963995789995721e+00
2.668768548508559046e+00
2.904212357037183612e+00
2.157849481038789374e+00
2.911485059681676368e+00
2.225485683587822727e+00
1.940012485600437486e+00
2.415228266758894016e+00
1.804771201035279882e+00
2.333046233609509024e+00
4.052525379660467664e-01
1.903647216234104933e+00
2.081307782451927046e+00
2.608837836005545530e+00
2.068484184740932985e+00
2.250507736225436872e+00
2.969523821838712330e+00
2.406189585173646339e+00
1.937929281499382261e+00
2.009768267413262866e+00
2.306969429488407552e+00
1.934604544155040129e+00
5.161812289156864964e+00
2.224537031161349265e+00
2.789343891492372052e+00
4.617325020187261764e+00
2.813194062676390494e+00
2.143058181557106590e+00
1.919316600921678218e+00
2.085917239270890011e+00
3.353783327274592718e+00
3.363313955258516508e+00
2.477607797849751936e+00
2.059659702985968455e+00
2.417447780731950324e+00
2.243878995428306489e+00
2.094046941645057558e+00
1.869073223304601239e+00
1.836297447475204292e+00
3.594933368148986563e+00
2.167669326405984531e+00
1.914787001814117096e+00
3.612313443963965476e+00
2.090427423829401388e+00
3.835984177044744925e+00
2.182130459563352609e+00
1.813357079091430846e+00
3.334641669958264387e+00
1.673336239215233112e+00
2.119140904643043388e+00
2.098653269452537717e+00
2.521529827860010009e+00
2.378534909643601480e+00
3.303397203095399082e+00
3.635384611200251026e+00
1.487984470716337881e+00
1.984320419425988913e+00
2.263003746442814546e+00
1.863688858802668102e+00
3.580932833294777851e+00
3.615383490888843809e+00
1.964033815048506160e+00
2.016220709391578492e+00
3.348024799620151537e+00
3.638778819324522296e+00
3.340890696039473529e+00
2.215173918088787719e+00
2.139983734591126119e+00
2.712004051239583990e+00
2.335040142442625033e+00
3.191866666664478824e+00
3.030343334146422762e+00
1.798966388031448593e+00
2.826362430709546736e+00
3.501960014938500620e+00
1.947878726352456402e+00
1.752896363964889792e+00
3.340568781541738197e+00
1.856465939821174027e+00
2.185999003963785547e+00
2.305920287426046045e+00
3.418194806013550302e+00
2.303692286418295154e+00
2.174822104403403955e+00
2.223483741347080933e+00
2.151171434418497341e+00
2.017427895907151658e+00
2.356217864029966247e+00
2.390851749676126126e+00
2.565204909766320984e+00
2.164562176772839130e+00
3.699312138411043005e+00
3.191919360125780702e+00
2.355901402434618763e+00
3.202394005021293122e+00
3.383332435464105004e+00
2.758552343142852692e+00
3.214973138322693824e+00
3.427042008880110124e+00
1.431584473328849860e+00
3.478765363310854397e+00
2.081133574793520680e+00
3.533033189611604286e+00
2.036047367709957090e+00
1.908314141850820267e+00
1.811097231678129083e+00
2.035491429585114531e+00
2.103254486343121066e+00
2.110103036049161496e+00
1.837809453544623439e+00
2.081798434761240824e+00
1.978248513566158495e+00
1.800867730090779606e+00
1.854662621584925564e+00
3.593504180322691699e+00
5.696378174348592616e+00
2.039439176570493117e+00
1.768250294642518927e+00
1.872544521977636656e+00
4.493321048741695911e+00
3.593795623848744292e+00
4.303330245535755161e+00
1.913987893196853252e+00
3.424902972059249429e+00
2.277413236090692461e+00
2.003085037980462335e+00
1.688258076697950916e+00
2.142387302135022153e+00
3.536309675077984771e+00
3.414623181926576656e+00
1.868335881964481748e+00
2.052078588586882635e+00
2.578946600486065943e+00
2.198415910247155214e+00
2.173719738062437568e+00
2.699136991350694181e+00
1.844644933544639098e+00
4.089694188520411444e+00
1.741464853254295120e+00
1.968010929339169435e+00
1.971518041748394845e+00
2.044432300675131042e+00
2.352387706798283684e+00
2.766396992797007570e+00
3.696267905014393840e+00
2.649112197594250429e+00
1.591947970448365890e+00
2.323548817484456741e+00
2.113029923366144924e+00
1.825747233566425543e+00
2.701943112531519198e+00
3.706730931858281952e+00
2.254974776879321574e+00
3.236179702124759139e+00
2.240416917897559479e+00
3.049698780920872654e+00
2.256480425134737455e+00
1.988945877153390329e+00
1.872487622690078846e+00
2.052898387891602283e+00
1.355250943348313086e+00
2.031494181391547915e+00
2.027368654729641673e+00
2.297949587609715127e+00
2.164701517862360980e+00
2.825923955588401704e+00
1.811526520923089523e+00
1.986247600050410123e+00
2.579476166023945805e+00
2.003592958468788598e+00
2.254444984126190654e+00
2.208335127473485038e+00
4.081118343782192071e+00
3.599454102177676251e+00
3.338751253362008509e+00
1.769190292720652646e+00
1.885174086355910328e+00
2.345140291424336443e+00
2.550931306680940036e+00
3.947837635280701196e+00
3.273187959969786842e+00
1.977715763554727113e+00
1.979801451853229644e+00
1.835764822715042488e+00
2.231721418401688251e+00
2.445667655136241958e+00
2.009717991965155992e+00
2.504579124945721880e+00
3.767071222537290875e+00
3.833086617716922273e+00
4.068815128535759662e+00
2.380902557346387560e+00
2.177600486938830127e+00
1.815212922610514035e+00
2.155336862851547242e+00
3.151359345955488944e+00
3.227141721878030722e+00
2.554187705682481990e+00
3.346636143518569639e+00
2.035491178376695576e+00
1.954962776221540688e+00
2.870694041576478117e+00
2.157510527572322978e+00
2.603665593761779196e+00
3.441328283310675751e+00
2.044179343000893656e+00
2.172566117387735307e+00
2.670668941909302152e+00
2.710319764142926413e+00
2.285950410584693504e+00
2.050616853661408889e+00
4.697076399303843353e+00
5.351781469471093011e+00
2.015426695303593529e+00
2.418941505793100077e+00
2.176244627815513422e+00
2.359956611829353790e+00
2.330013949010121266e+00
2.099436401750458092e+00
2.334524402574003510e+00
2.189237844637319075e+00
2.325765008320073157e+00
2.333298061306138926e+00
3.476278113940942660e+00
2.344585355776189761e+00
1.959364862650933237e+00
2.251678222189650302e+00
1.760891870356912081e+00
1.862381239396038612e+00
2.008505626218969109e+00
3.378993404709667026e+00
1.893896997336094623e+00
2.070480931188226847e+00
3.340306394558863357e+00
2.422186967014781533e+00
2.051868865471459191e+00
2.430356483348431684e+00
3.161482284163145806e+00
2.149728919727194487e+00
1.710178010989704234e+00
1.615410859943338995e+00
2.522253112587482970e+00
2.293449728054909098e+00
2.079658244781662724e+00
2.539510838858962671e+00
3.797203820833444876e+00
1.794632479182982632e+00
2.340263787096707571e+00
2.439166111210425036e+00
2.052692824171866715e+00
3.448602800262650980e+00
3.319247604537044705e+00
2.115342303821795333e+00
2.206550521703175782e+00
1.886625386766183299e+00
1.959926307877532636e+00
1.814108591566325313e+00
2.318638610901912145e+00
2.127335822353745964e+00
2.084298070821183124e+00
2.238959736124828570e+00
2.305659948054335384e+00
1.963150034262545862e+00
2.174006624846981151e+00
2.710568703395916046e+00
1.904839757757359253e+00
3.964812775080933438e+00
1.988258959537796189e+00
2.026643092706423399e+00
1.814707919686649573e+00
2.055323189348221113e+00
4.017112351237402734e+00
1.985016480824012941e+00
2.124442819335403243e+00
1.958486991353844520e+00
2.885944308156673355e+00
2.990290320217514619e+00
3.336242574650044368e+00
2.419002367650597840e+00
2.628691760367535935e+00
3.656541943966516328e+00
4.439812345685725248e+00
2.582693339633709950e+00
2.342388866059599728e+00
1.859653095123621425e+00
1.897545448499965426e+00
2.489291893711177206e+00
2.909162123416454637e+00
2.193357033808058798e+00
2.013907504016458017e+00
2.431023226289438899e+00
3.565065124149135567e+00
4.598942909442175875e+00
1.868361085681824463e+00
4.545126042790343490e+00
2.090291463590840948e+00
2.297209010588601608e+00
2.080856885317587945e+00
8.362515969358792489e-01
2.019631841205188572e+00
2.068107190482443514e+00
2.193712992555291397e+00
1.651727419042267941e+00
3.271092970594182248e+00
2.006897560645244383e+00
3.160634120626805377e+00
3.938338405646958584e+00
2.441433177505787366e+00
4.390133125764166699e+00
2.255013551622830903e+00
2.889540738076339377e+00
1.924635685777949190e+00
3.671766913324266746e+00
3.317060012452383688e+00
1.787476025186990336e+00
3.461763749916666022e+00
1.950324384927678567e+00
3.166203322259035335e+00
3.014424619570159170e+00
4.689981400007703805e+00
1.856804388770767034e+00
2.304021642540718062e+00
2.679020700746857830e+00
3.937629550439077253e+00
4.252292610696796871e+00
3.737606323807625586e+00
2.803283313263184695e+00
2.113761943702407997e+00
3.763323804707114473e+00
2.008083347763726323e+00
2.108718614087571552e+00
1.689735306609516208e+00
2.040124755313753813e+00
2.216936748487518205e+00
1.981565155209366047e+00
2.817488422601408526e+00
2.284053599961894943e+00
1.683655486490661435e+00
2.555668742495023515e+00
2.196648082924782752e+00
1.832160791956365165e+00
1.779632486521667722e+00
1.914308645773417750e+00
1.894690809497785233e+00
1.905329165893597132e+00
2.340509027095964090e+00
1.854671747465411302e+00
2.286322197077063301e+00
3.361210664055853226e+00
2.086430189595648077e+00
3.656593553712807587e+00
1.829685368951340818e+00
2.024429317037006015e+00
2.319508004510958177e+00
2.154344476299331568e+00
1.919369047450987242e+00
1.982672421000369889e+00
2.167918911936679294e+00
2.121111188020970317e+00
2.324174487042297788e+00
2.056636693921816583e+00
3.517444715520029241e+00
1.897720989702550654e+00
2.039939731988464899e+00
3.384230860790436335e+00
3.198949248385163369e+00
1.983524853570908464e+00
1.742902739034574378e+00
2.089607645608493325e+00
2.112578015604663850e+00
3.686647695522108137e+00
1.897537208658091945e+00
2.136577683069197153e+00
3.597781309288282436e+00
2.431604791013467270e+00
2.196605997907477459e+00
2.041433036569613169e+00
3.524676843342678723e+00
3.643787229549967144e+00
2.535408212135237260e+00
3.084485113261271838e+00
4.062354442988111991e+00
4.725303701156742697e+00
2.124895144722584117e+00
2.041485068935201763e+00
2.084124760706602242e+00
1.933174524306952913e+00
2.189537008735210843e+00
3.011574448653886904e+00
2.003492446483466249e+00
2.523280174123605502e+00
2.245422530911258541e+00
3.508732800157926324e+00
2.020412640832935480e+00
3.095584445065387325e+00
1.608438061582788903e+00
1.569244401410307521e+00
3.408328723042632458e+00
2.448047619552197407e+00
3.400757707539827202e+00
2.137860426825867410e+00
3.694854956797725798e+00
3.398313399714785632e+00
1.920593681804373176e+00
2.644790315166992478e+00
3.105501741016007511e+00
2.682141775603279488e+00
2.620049754590337621e+00
3.483783582173147764e+00
1.902254426480867178e+00
2.579735058923444235e+00
2.345553875500858254e+00
1.887606367111585914e+00
3.002961771076559927e+00
1.815728338735011382e+00
1.647198992785140037e+00
4.363248938934116694e+00
1.893350195790367563e+00
2.129312017610955898e+00
2.006098222501111028e+00
2.454812301600653335e+00
3.468811619782274480e+00
1.775591218204347399e+00
3.095410228197557956e+00
2.253632631717803481e+00
1.941361954223613351e+00
2.028870154135780535e+00
2.083246311763021996e+00
2.070527900184711445e+00
2.119090427569598312e+00
2.361542011882476810e+00
2.084219860353886844e+00
1.943471610567800933e+00
2.102606253480163279e+00
2.164516596727653397e+00
1.848448561389696820e+00
2.611929366895200388e+00
3.079615235871297152e+00
1.976524320521181100e+00
2.408001788741982452e+00
2.260715133193399673e+00
2.432978439870735698e+00
2.524186042632150961e+00
2.453344219376563995e+00
2.061860111778903715e+00
4.146935438603101431e+00
3.697088232548808584e+00
1.821529266699298821e+00
3.398610892149688034e+00
1.934411175457915411e+00
4.102782893734619130e+00
1.802047151949895287e+00
1.920219703807379830e+00
2.433100948440359179e+00
2.650845083175607186e+00
1.852629050465796734e+00
1.655063832387336342e+00
2.579568858304472911e+00
2.690345301779394571e+00
1.974677805217259996e+00
2.548145199667571248e+00
1.845858171804015901e+00
3.429118557756301922e+00
2.067787799341405108e+00
3.311972388750939800e+00
2.467128701009916103e+00
2.200777637889066440e+00
2.452838407013539168e+00
2.134616176811428900e+00
3.414322233392098838e+00
3.512453679643528837e+00
3.669041810419274352e+00
1.968987876658005787e+00
1.919479513829634554e+00
2.374332589713931796e+00
1.870431939396277832e+00
2.228932587719424596e+00
1.703656660445371118e+00
2.073110722660792771e+00
2.550967188437041955e+00
1.891658325572444843e+00
2.207078342998499476e+00
1.976739731737803929e+00
1.989699004103519631e+00
2.039918718661214658e+00
2.296282095909492504e+00
3.358744242509350109e+00
2.187153988858822729e+00
2.082386402938586567e+00
2.016263090541727365e+00
3.368598433983724050e+00
1.985102638670365405e+00
3.168730733700769520e+00
2.275100036750061783e+00
3.918682638355798886e+00
1.846896529374256746e+00
2.334763660410456687e+00
2.334484765326819034e+00
3.562020157938881493e+00
3.333581622306993175e+00
2.908133247567342039e+00
2.547457306908361918e+00
3.216176668725737375e+00
2.832740491615764800e+00
2.005594014706919559e+00
2.048592816504368308e+00
2.148856757424940422e+00
2.031665874286864071e+00
1.607428111910575552e+00
2.099498129572902272e+00
1.965904798642774898e+00
2.186221841549352618e+00
1.954842180854714950e+00
1.959006196388710652e+00
3.448642379865572760e+00
2.704144937142991090e+00
3.065895987344625429e+00
3.503530826839376555e+00
3.859775646925291959e+00
1.911738817012271330e+00
1.819553231597706100e+00
2.153031800869633194e+00
2.137570672153934925e+00
1.806751068389371273e+00
2.088750667855705068e+00
2.145919366897343306e+00
4.309175463043557919e+00
2.597933542821826869e+00
1.850879555187635139e+00
3.425402572617831876e+00
3.355259362366817211e+00
2.178055636598767997e+00
2.211303473921349738e+00
1.892995254671864469e+00
1.970823780115515289e+00
2.382121138541403838e+00
2.295868249450979892e+00
1.821098567087751752e+00
2.048242199476788983e+00
3.443012434118778220e+00
1.874808967638887269e+00
4.318069959161127791e+00
2.060974307275911688e+00
2.159285045167152362e+00
2.182561147061033768e+00
3.104791252866498930e+00
3.696829629244648974e+00
2.709547285050150300e+00
2.288611395368263857e+00
4.380299395567219811e+00
2.088665425117083085e+00
1.868744317626207296e+00
2.203842389899532517e+00
2.131135006124746933e+00
2.072480789698314840e+00
2.132215249798649737e+00
2.117246296572791842e+00
2.567296503319886458e+00
2.813523715240076051e+00
1.740241214407603598e+00
2.984425668507783236e+00
2.134015118581381376e+00
1.967530555334607634e+00
2.545338457601082460e+00
2.801711959694723753e+00
2.023023350573168067e+00
1.801944849777447955e+00
1.966323283211233397e+00
2.457353988674915612e+00
2.107630680141518997e+00
2.109920000258147965e+00
2.092888280260437828e+00
2.058954753889465472e+00
2.287740143773071999e+00
2.330108740600468131e+00
1.891420236383071218e+00
2.395228566261236924e+00
1.802606908788547235e+00
3.963128481236656064e+00
2.119717152074726219e+00
2.434101660526130750e+00
2.124374675309545157e+00
2.144502019100611445e+00
4.220289900033277419e+00
1.975719732714699584e+00
1.985484672822186658e+00
2.227460930887321222e+00
1.901221159091256663e+00
2.065308179748959638e+00
3.588878836835674324e+00
2.013767707070226898e+00
1.917137692878372546e+00
2.858248217877516151e+00
2.465819644463205229e+00
1.929232743356837254e+00
2.012661396990363283e+00
2.182704754536525460e+00
2.023908737825038884e+00
3.470916257074774691e+00
1.916939478768652894e+00
3.212254215505804922e+00
2.223776230761022710e+00
2.494649005678796883e+00
2.311784000372934411e+00
2.138558892931093691e+00
1.948527869580019445e+00
3.602539623398949065e+00
1.729933316022675527e+00
1.940611904164397883e+00
3.318213003516219395e+00
2.251894346047726092e+00
3.386583180921288516e+00
2.352308366593926170e+00
2.567014120894171469e+00
2.055108480976840291e+00
2.547674000655329785e+00
3.273510999550765188e+00
3.239728691588062315e+00
2.906618078773373526e+00
2.094064323515245185e+00
2.557586193864188839e+00
3.021797856095123525e+00
2.120753585515146700e+00
1.812479500471302796e+00
2.183471150367703562e+00
2.454910660805940559e+00
2.249957054219741348e+00
2.359935915872587220e+00
2.496919142116298396e+00
2.230487017359739532e+00
2.069378948927175443e+00
2.159453437818161792e+00
3.654725187270305931e+00
2.100508240705938778e+00
1.843018810154212206e+00
3.927793080445606488e+00
5.752866386509994712e+00
2.019229040499387118e+00
2.079100628449768173e+00
2.129007175788694362e+00
3.062466488070796355e+00
3.309074551628946814e+00
2.179459604494357272e+00
2.069741728269363978e+00
2.072710059868201782e+00
2.493811372395199566e+00
2.041025314758677212e+00
2.143010366522731580e+00
3.175271037313760925e+00
3.358521560081997759e+00
3.790970864823960618e+00
3.329886877848144078e+00
3.382921692001386926e+00
2.536718367243629313e+00
3.721096303435323716e+00
2.575737619384282251e+00
3.625202044800656775e+00
3.686117335615893609e+00
2.061208244898302677e+00
4.205866899849844742e+00
2.022999089358998859e+00
2.412979973935658773e+00
2.829267094082434930e+00
3.361805216023007414e+00
1.786430524201575665e+00
1.944253990920143949e+00
2.470417081616502752e+00
2.209764763646056895e+00
3.487583783597997478e+00
2.731037595724962852e+00
3.433087786739629443e+00
2.065552086986523150e+00
2.554099570927790275e+00
1.898244942600830765e+00
2.034727044638438453e+00
2.122348055831460023e+00
2.535306945523167155e+00
2.436202556834447197e+00
2.163561263407666857e+00
1.889501789526299769e+00
4.340089590537366426e+00
2.591630341783115021e+00
1.953175272508610893e+00
1.307246919343553415e+00
1.810304022374676913e+00
1.550293484819530443e+00
3.410315894705143513e+00
2.437437549628865163e+00
1.715823328759361832e+00
3.143136310985016113e+00
2.313008464794019226e+00
2.020544004459954301e+00
3.745943681323204988e+00
3.475014565780802478e+00
2.251047022212982807e+00
3.123053589884073666e+00
2.078331700459234543e+00
1.925615136817955708e+00
1.907851609372719359e+00
2.041017232058332187e+00
2.436180228138973280e+00
2.621178537376767981e+00
2.487891685420195564e+00
5.221565314282031522e+00
3.505681537779587131e+00
2.233978495158997823e+00
2.458892637257754643e+00
2.034303344843503947e+00
4.316720310082765799e+00
3.723589932661714563e+00
1.908187898957329098e+00
3.734469878429829137e+00
3.635066122773283226e+00
3.482653560725847974e+00
3.471885481518446781e+00
2.204983795034046956e+00
2.334211089366951875e+00
1.772488204176953408e+00
4.001591761037897932e+00
2.041736716098807580e+00
3.021919098191034436e+00
4.153093469137657756e+00
2.267082692471942273e+00
3.327623654796032060e+00
3.530580990747723025e+00
1.757507668545710278e+00
2.024083739393472303e+00
3.431471817423167980e+00
3.439197081993342398e+00
2.322445317163511991e+00
3.552752914281781527e-01
2.010989290432924737e+00
2.217980963955131557e+00
3.287249042077403427e+00
3.634852950940816729e+00
2.228714579451940292e+00
1.880704774359253317e+00
2.146505990089861982e+00
1.988793056579773122e+00
2.069224049232009310e+00
2.236092135594279995e+00
2.067455906021430589e+00
2.006534718958526309e+00
1.595737862010682573e+00
3.245232408491742770e+00
3.305345650859909057e+00
2.622766905519501979e+00
3.431665725583880278e+00
1.682471493363310699e+00
1.823555970610605037e+00
1.984020107678431177e+00
2.703970323873669201e+00
2.091647519406376166e+00
2.074030318545981633e+00
2.130375787021747236e+00
2.631542567465285920e+00
2.105738838111624656e+00
3.321780953775843592e+00
2.028982418556326994e+00
1.746723999075347145e+00
2.082392217713918914e+00
2.215501726287442352e+00
2.012436906558960015e+00
1.591022482603321242e+00
3.556472465306950603e+00
3.394412844947375607e+00
2.519101751683877399e+00
2.031946857155501274e+00
2.881851162593822568e+00
2.392847280470830729e+00
2.015170403390546650e+00
1.859504946313691454e+00
2.857550187111480788e+00
1.758478217924418718e+00
2.127596076167523442e+00
3.544297317882900700e+00
1.752362759892922783e+00
2.357918039933458498e+00
2.297099547142153142e+00
2.319220736215302114e+00
2.438158732731192213e+00
3.698634660772825100e+00
3.096973132358012304e+00
2.482025787821990903e+00
1.803791051503025322e+00
2.065191689632911221e+00
1.781007434684495072e+00
2.133929219122412402e+00
2.262737480729732908e+00
1.732098135577722742e+00
2.118775355379247660e+00
3.644961960359610398e+00
2.009637271795837066e+00
3.554056837518913436e+00
3.040597848794536429e+00
2.152385666901776240e+00
3.308903926844285692e+00
3.171064270950313180e+00
2.106816655331368970e+00
1.802017982603545176e+00
1.826329606619194079e+00
2.082929184693122160e+00
2.077321106730206868e+00
2.230336868086924884e+00
1.651550523720531904e+00
3.265628769465772852e+00
2.090452126970478997e+00
4.549675752020010400e+00
1.815309804018139017e+00
2.485905370470118836e+00
1.643886491095272184e+00
2.135005147733068487e+00
2.357386457828912540e+00
3.892684817595767566e+00
3.484761028820470674e+00
2.296184619196547150e+00
2.359417129859680440e+00
1.944969660419593183e+00
3.458872078069064937e+00
2.022697278852243485e+00
2.168933946843927263e+00
3.235974584464624826e+00
2.047321820683125182e+00
1.984260755518450603e+00
2.378295945451119220e+00
2.275804859217256393e+00
1.602383186399462423e+00
2.420760615324729859e+00
3.237933513565511845e+00
2.162268853295046256e+00
2.244802219150220157e+00
2.427670344895485943e+00
2.206329608996799863e+00
3.496521946645924750e+00
2.560136353437832302e+00
2.422757287273383575e+00
2.322279812134112387e+00
3.374491945042229268e+00
2.586875187169102031e+00
2.033126173503032597e+00
2.210597182698955887e+00
2.871217531969631587e+00
2.329762167255875038e+00
2.140023094113857827e+00
3.377067579113483209e+00
3.220259539251009162e+00
3.179869374375591029e+00
3.556258887994050877e+00
2.386514833993274909e+00
4.200034947987150602e+00
2.047029678004666398e+00
3.440441993142699495e+00
1.942046723074052794e+00
1.849557796084269290e+00
3.469095049171206924e+00
3.300942188567497659e+00
2.075347719198452179e+00
2.400411792378926101e+00
2.428171683965573813e+00
2.201745749805985142e+00
2.394649889052478997e+00
1.832325095774026469e+00
3.314549512700981637e+00
1.786916907239647800e+00
2.119714556602043665e+00
3.851111964388331366e+00
1.882072072643097282e+00
2.873311091006600648e+00
1.851263256521082035e+00
3.451590312989074594e+00
3.610730906768798931e+00
3.219474508871080332e+00
2.191597858482798866e+00
1.749447821379460644e+00
1.991784929433040752e+00
1.946614949727012656e+00
1.543326021120446478e+00
2.294094237236054656e+00
2.172714574401319432e+00
2.017247876674196583e+00
2.007275418356564867e+00
1.960632890628917435e+00
1.945005068634440892e+00
3.399828079005174697e+00
2.646316428832280021e+00
3.546207210549947586e+00
2.040847288747405397e+00
2.143889028572519617e+00
2.119299780442673864e+00
1.869547605274067381e+00
2.147649422428154153e+00
1.905618348189317190e+00
2.353450993488599874e+00
1.868169413770461196e+00
2.225266955494472843e+00
2.250218437299617680e+00
2.852618685890641270e+00
2.328855618423058882e+00
2.595930601074480926e+00
2.245090779028975803e+00
2.495583276547092666e+00
2.437985564076452061e+00
2.805367925315338073e+00
1.936950682949744929e+00
1.851222007533237290e+00
2.004047190316606830e+00
2.231045009497631959e+00
3.731180345341861049e+00
2.524207737922890438e+00
3.511795399006004015e+00
3.691404919700283838e+00
2.784287797536043385e+00
2.291016995003021250e+00
2.158286010926666165e+00
3.239574173326502660e+00
3.913140297964653236e+00
1.974475803584028410e+00
2.280573642495248077e+00
2.371333314702143369e+00
2.282621247922755003e+00
1.916259095806496893e+00
3.532103254257481950e+00
1.971660111390659553e+00
1.871146339631859279e+00
1.825545484891904824e+00
2.237433996988210883e+00
1.882488800785086625e+00
2.774814897747156284e+00
2.601537859484576387e+00
1.738783148607945250e+00
3.501932292138902447e+00
2.002929087685077825e+00
2.200625885682030880e+00
4.974918347410111963e+00
2.543084729871408101e+00
2.343228043119272019e+00
1.870273530523252514e+00
4.012904015897862386e+00
2.381519859359581659e+00
3.678049156604903391e+00
1.924865654911647406e+00
3.896784939254775537e+00
2.120917589149489579e+00
2.449581544374334285e+00
1.823786717081363751e+00
2.542809651895759249e+00
3.419247072013798849e+00
3.473574495799701456e+00
2.412460774003176933e+00
2.341981776997026810e+00
1.859550357913625884e+00
5.018737717165747902e+00
2.018112634271102657e+00
2.323480275587540778e+00
3.395483407884021254e+00
3.445389708676402929e+00
3.374878759890975743e+00
1.631277728568236718e+00
2.253740643839416080e+00
2.709742713440757456e+00
3.912353083475551330e+00
2.366774251101990245e+00
2.778026660370630285e+00
1.985915839344103428e+00
2.188593949327956700e+00
4.114039078219153822e+00
1.815896591194128273e+00
3.521135565378171961e+00
2.124219594466772776e+00
2.011607040470408059e+00
3.495997719002911897e+00
3.942013058409560955e+00
2.180152593869401745e+00
2.340100451336837306e+00
1.774663276569108383e+00
2.021354278420743888e+00
2.473557460978253797e+00
5.232556669253663806e+00
2.345411539873808238e+00
1.894421218764849479e+00
3.699369772561043490e+00
4.758318702337359873e+00
2.169067805309100816e+00
2.267659173518353111e+00
2.221377849027938112e+00
2.297908415481759725e+00
1.895745035646442256e+00
2.148477158900936601e+00
3.751157062777113360e+00
1.799082502353661850e+00
2.086955937026608421e+00
1.852632945114270235e+00
2.015884976713061771e+00
2.264844815107272424e+00
3.609192263075183149e+00
2.231362022448033500e+00
2.300580015331838091e+00
2.299735794790258137e+00
3.545813018794734983e+00
2.372491818504116612e+00
5.200259122779152143e+00
3.411049614219110904e+00
3.301846918355194838e+00
4.582340358137771297e+00
3.275753106433457074e+00
2.075703820443911329e+00
1.946774123945682167e+00
2.210175237613074550e+00
3.119289585300180967e+00
2.608682387441464634e+00
2.374683142526145208e+00
2.104554836195027256e+00
2.129940792135078365e+00
5.255220677162796283e-01
1.922849467173666893e+00
2.241016520588982264e+00
2.153157855757671602e+00
2.146693580889938335e+00
3.259432850731447839e+00
4.170493495299135489e+00
3.225068919188411876e+00
3.924051989535471296e+00
2.515708305194638061e+00
1.934627159096608429e+00
3.566497122196631953e+00
1.901628088842181263e+00
2.243366163245768430e+00
3.248078970045393810e+00
3.435711149886589766e+00
2.060208351635383295e+00
2.074017606808423952e+00
2.338983689968163748e+00
1.992340244799399418e+00
2.072407837848465384e+00
1.666557473679354029e+00
2.284525868196756182e+00
2.615588671391391173e+00
2.678443760591752376e+00
3.396882725352917021e+00
2.042433585061715018e+00
2.266431593944747025e+00
2.388917731039405634e+00
2.103093419616730575e+00
3.058658400432634039e+00
1.806977192487729589e+00
1.755551517950557638e+00
3.581303927163183243e+00
4.904330260342363523e+00
3.551564191599973608e+00
2.750574342962201158e+00
3.522465817015735912e+00
3.443657628953717520e+00
1.954158480960288768e+00
3.364604227264128333e+00
1.980346425425690393e+00
1.678462099747691116e+00
2.124927113976693427e+00
2.809935543900814459e+00
2.330028042464665550e+00
1.502329120673149720e+00
2.460463411268996925e+00
1.882876508804600224e+00
2.132125467213211945e+00
3.794061412978198877e+00
1.872934702396782169e+00
2.155172114081738144e+00
1.831834039354116372e+00
2.005787259717846105e+00
1.926876558359898350e+00
3.412811052485301921e+00
2.287834506130089984e+00
2.288262952661621608e+00
1.779381704977689660e+00
4.195961360742135327e+00
1.902600654238846278e+00
3.720522427885804895e+00
3.813910258127505504e+00
1.784582786474306237e+00
2.588239812684088648e+00
1.890656575473615097e+00
3.567469366462924008e+00
3.416365191417050085e+00
2.610838344275979050e+00
1.870427694892281112e+00
1.967520386478893268e+00
2.399666185417573150e+00
4.194676683665941930e+00
2.077654795315163838e+00
2.116477304707169438e+00
2.070888470900705602e+00
2.315307220096748608e+00
4.579921151275653912e+00
5.096314349974228719e+00
2.018981957453586329e+00
2.004348174925285608e+00
3.309172955128625304e+00
3.545560228743911413e+00
2.222674430606922158e+00
1.918193890313662164e+00
1.953556319403245256e+00
3.333168944832940017e+00
2.050774950785504647e+00
3.182181246068619185e+00
3.504641699630502316e+00
3.129290092640129028e+00
4.114365469101322503e+00
2.110400150999694802e+00
2.034397939693021851e+00
1.995361207128373948e+00
3.710180477140934130e+00
3.656423870705270307e+00
1.879371402435078053e+00
2.152763872763198805e+00
2.486484897792629489e+00
3.988509529164422140e+00
3.335417521386946138e+00
4.388947337420905370e+00
2.293748979560416679e+00
4.421043243405089029e+00
1.975823082820861387e+00
2.208890463085960931e+00
2.066202509870099568e+00
2.241708060760137400e+00
2.189065973406003618e+00
2.563094909736302274e+00
3.009218603588416308e+00
1.682811852767083005e+00
2.014697644756073824e+00
3.553581076717846177e+00
3.531737203077498499e+00
5.221786900948067078e+00
2.253278013894889575e+00
3.142513946052408524e+00
2.226766227161330214e+00
2.134730093357418035e+00
2.176900193303976216e+00
2.942847439317671121e+00
2.067013028766404137e+00
3.667102768148762681e+00
2.049715446010797137e+00
2.050499268286227750e+00
2.222455888917552969e+00
2.286076525088800881e+00
4.344265628819384162e+00
2.136799610783949976e+00
1.794020571151323740e+00
2.140923795064921809e+00
2.034578570436487599e+00
3.544854799783995425e+00
3.520208935076843737e+00
1.812632219121957045e+00
2.243985358775148153e+00
1.915366007852591590e+00
2.333941153413914282e+00
2.070198383405490006e+00
1.925111177718250577e+00
2.013487029004560114e+00
2.092854865066680947e+00
1.929062459638962279e+00
2.591298185806822474e+00
2.167842873509125301e+00
1.960946660322669510e+00
3.472837081929875502e+00
2.004626815175662546e+00
2.240817911084710623e+00
1.979130806675619247e+00
2.065561671864834636e+00
2.596003539065208532e+00
1.954411108398004027e+00
2.499919653082453674e+00
2.017497507844858706e+00
2.193334524551940223e+00
2.340022722295227453e+00
2.202284341665551093e+00
2.323329201389721987e+00
4.304684449179855044e+00
2.002126651189595208e+00
3.831552161985278815e+00
4.308547854851247472e+00
4.107443065760988610e+00
3.538531495301235896e+00
2.357983545646343604e+00
2.267516164716329996e+00
1.559470920732617838e+00
2.657294105870052103e+00
2.993294864102966635e+00
2.463186450008076012e+00
2.461954107392661850e+00
2.247276024092794255e+00
2.881845077023114765e+00
1.860543842992748331e+00
2.239434775126539545e+00
2.582615517964347962e+00
2.338435620088810563e+00
2.017710307866963149e+00
1.936787036435648313e+00
1.934789026716635885e+00
1.932284070890509797e+00
2.296143471127662483e+00
2.076482356993614165e+00
1.960601876762574358e+00
1.938136541270996771e+00
3.714001424468653667e+00
1.832842192800913761e+00
2.793833094988860122e+00
4.504136066596809762e+00
3.797989642641674823e+00
2.046484605213497510e+00
3.308634107212666375e+00
1.968259644242606798e+00
2.002068499745900176e+00
3.341088710656650473e+00
5.805297010057923757e+00
2.098217044147029586e+00
3.653994285732341307e+00
2.191097860125244434e+00
1.995975083482802948e+00
1.344028901626708405e+00
3.242103019839418732e+00
1.795195008427639571e+00
nan
2.045755647834570645e+00
1.977965630717753109e+00
2.312078616437578837e+00
2.054934469493872484e+00
3.987682623156979300e+00
5.856035191982283727e+00
2.736110839574165343e+00
3.523333140344770964e+00
2.211885201417610247e+00
1.922993860893385865e+00
1.709900286196666341e+00
2.641898943360891483e+00
2.340675246632692552e+00
1.911258442224818666e+00
1.869475886231774853e+00
1.819609253569737239e+00
3.467873817715400708e+00
2.255674523720462066e+00
2.033876587071579589e+00
2.076642355811137097e+00
2.471624682624634861e+00
3.696546563845152011e+00
1.883875034074228738e+00
2.329136544837685729e+00
2.264168920111017336e+00
2.705442038611904465e+00
3.448735165819206028e+00
2.406855706746923840e+00
2.198629278631715422e+00
1.756930378956834682e+00
3.355782993021931837e+00
1.963572284922005196e+00
1.868795573198444693e+00
2.020225152364814480e+00
2.843282192412607490e+00
1.721983153823904544e+00
3.094240155082740973e+00
3.045689510935939648e+00
2.042250010093124679e+00
1.858831847427057982e+00
2.012200906903307551e+00
1.975410038738177443e+00
2.499071837950348485e+00
2.575904944961082244e+00
3.620634530653731531e+00
3.744264338925795688e+00
2.558218381603013736e+00
3.492006580376706637e+00
4.257767729355644626e+00
2.530923629696070432e+00
3.917387150783474326e+00
2.177539472295245471e+00
3.733322519953544916e+00
3.147928674338315247e+00
3.411637039326353094e+00
2.314030591929969294e+00
1.766886752557259133e+00
2.090038599941741015e+00
3.728143712558931622e+00
2.112477366377370824e+00
2.286602893969866379e+00
1.903274337608336086e+00
1.827579551406937508e+00
2.847830616976406937e+00
1.956386702912146447e+00
2.066534560504371676e+00
1.978214856845251113e+00
1.882444145112579292e+00
2.136751570599153549e+00
3.345886187564045322e+00
2.338305637958952854e+00
2.377255753966643681e+00
3.569088094004711831e+00
3.710152733925140112e+00
2.474276380285024501e+00
3.584801398029161312e+00
3.015038245258427896e+00
3.587549328606661536e+00
2.016599036131483835e+00
3.052359434120716752e+00
1.898264614640729819e+00
3.516303094283403929e+00
1.940127084196807461e+00
2.017733281079033159e+00
2.509517146540460431e+00
2.791424393958925609e+00
3.535457070218746445e+00
4.054912555905626270e+00
3.031567478469778809e+00
1.892190720323862374e+00
1.776865577996790124e+00
3.932709664166407215e+00
2.419091549342834657e+00
3.249778011874737249e+00
3.495042440231389769e+00
3.429449419423215684e+00
3.885307937965506664e+00
1.988972886222419856e+00
1.890573418183647103e+00
1.632136594958808473e+00
2.882666076173530989e+00
2.019543352759801458e+00
2.024604163344171148e+00
2.292164210482642517e+00
2.093797200623492394e+00
1.992998908934357161e+00
2.687407073414145309e+00
2.200413599156694655e+00
3.499443893657809390e+00
1.958453108437443690e+00
3.300425588484860118e+00
2.870858101105981941e+00
2.127358166495827874e+00
3.942467820186190686e+00
2.368611801797376959e+00
2.464891720296119804e+00
2.121953489616835498e+00
3.388396303645965890e+00
3.422088438483926076e+00
2.216188130977913229e+00
1.947378050483723477e+00
2.251261663097965382e+00
3.527207382289029081e+00
2.134534115378936114e+00
2.127727163135378685e+00
1.998468774820538307e+00
1.727668471817961349e+00
1.778618675111742320e+00
2.134192608828263005e+00
2.491989305847184255e+00
2.630907684359441667e+00
2.261603017572426655e+00
3.432431583225012961e+00
1.612288056478614839e+00
2.604506550073157012e+00
3.480559941034095051e+00
1.899456366545701824e+00
4.236301667736366738e+00
1.791392585340997101e+00
2.421228850448854164e+00
1.917168989353393194e+00
3.461687818498020430e+00
1.983506064868483909e+00
1.958253741370112433e+00
4.724843892077563723e+00
4.352083177708792938e+00
3.277707434186728719e+00
3.429531023935989964e+00
2.246066971753557073e+00
4.435602676328678662e+00
2.471715809216099569e+00
2.424859760811673315e+00
2.084051730733974317e+00
2.067797999663751884e+00
2.649589296703727559e+00
2.169515771904989787e+00
2.337468392185934718e+00
2.343510659421325304e+00
2.466162464655635933e+00
1.948696280093417554e+00
2.181373718916872484e+00
3.802866769351852305e+00
2.427060296318690913e+00
1.791704304333799014e+00
2.491846239246954919e+00
2.009760434761457937e+00
2.285997269122072684e+00
3.176992207089549325e+00
1.912374130560076546e+00
1.849266260960863884e+00
2.171009442653596189e+00
3.546004623397077005e+00
3.738896577103278940e+00
1.816289945742851630e+00
3.571361975860739779e+00
3.377126317239798503e+00
3.338164760839970047e+00
5.730808215711504339e+00
2.579034275561697509e+00
3.283330795596148821e+00
1.791076642822701848e+00
1.709706493501314650e+00
2.188731255826428246e+00
2.486183336534524724e+00
3.381859078915518513e+00
3.227279647612003810e+00
3.350581852242577430e+00
3.350277506627255875e+00
3.842990694610193714e+00
2.036486719686966484e+00
4.764577610719654466e+00
3.355613006331427783e+00
2.094740856001830576e+00
2.001904733665117231e+00
2.333872131384026716e+00
2.529859179128851832e+00
3.282570681268773161e+00
3.478888021375152295e+00
3.087474008657935531e+00
3.359074797576574234e+00
2.028384647365218729e+00
2.137056430050242373e+00
2.741139075856712903e+00
2.055984752834076001e+00
3.633027165725515317e+00
3.651261613313585563e+00
3.642068421132114597e+00
3.360552129964463841e+00
2.221914707689732094e+00
1.093333867009802285e+00
2.206040486524803779e+00
3.906797887632151856e+00
2.226558477895930199e+00
2.055353123334454857e+00
3.271627542332370631e+00
3.346550914988875469e+00
2.282429074880917064e+00
2.092969925106983542e+00
3.880513095848340477e+00
2.654757809105069200e+00
1.575015677785735146e+00
1.666398065367203918e+00
1.714754788509635919e+00
2.161293291744553091e+00
2.034307220524092852e+00
1.852277199744274627e+00
1.790021987958833716e+00
1.655374384961292744e+00
3.493961948288391461e+00
1.955716572742691284e+00
4.320521703166077643e+00
2.635943796746261114e+00
3.574789689046504737e+00
3.683625267032108574e+00
2.273599450448866133e+00
2.197318096815140454e+00
2.497486532172883855e+00
2.190160340416294371e+00
2.189268605208661178e+00
2.640245606049879346e+00
3.126148589695104008e+00
3.420056053694232379e+00
2.195940511495568348e+00
2.196906861407255995e+00
2.156966361518161790e+00
2.728499253182562700e+00
2.543167063183128906e+00
2.365308120575257966e+00
2.046393191382022803e+00
1.895800707035415478e+00
2.060998539367191018e+00
3.733981647360829381e+00
2.438815259657401313e+00
2.133434277281567759e+00
3.522826981145108949e+00
2.013248696395633530e+00
1.997312727873455929e+00
1.927040948394977971e+00
1.562181474885341537e+00
2.323658582998209265e+00
1.827597166015973107e+00
2.225079762011139550e+00
2.256772642042515375e+00
1.847956577891150420e+00
1.974833780104530812e+00
1.927080089589090051e+00
1.837282294615079303e+00
2.428034220129134280e+00
2.059465636989576520e+00
3.519662197207843235e+00
2.212039179504627917e+00
3.487921007335380796e+00
3.167336121929081649e+00
1.876612782082254238e+00
1.924231766581791847e+00
2.604847189575079547e+00
3.705061781063414106e+00
2.463827581337693751e+00
2.898796853544813423e+00
3.706418196421899403e+00
4.106046890269089644e+00
2.093727389820127627e+00
1.753834610393323334e+00
1.737313211466863683e+00
2.284033656948170066e+00
2.469548011077398630e+00
3.498618809466503166e+00
2.161698666187792384e+00
1.771663628853115791e+00
1.693281013846906768e+00
2.072586567183111406e+00
3.787347166629561723e+00
3.851558240187908488e+00
2.720944483063338026e+00
2.216773562107206885e+00
2.118546653901039800e+00
1.971443088882607997e+00
2.723717666229127143e+00
3.429809529139338675e+00
3.634048638563187605e+00
2.223823325233126091e+00
2.065376854135082318e+00
4.467500968127360750e+00
1.975124858077509593e+00
2.427984609780352798e+00
2.043797321054890759e+00
4.021777624844332877e+00
4.171636782947258482e+00
1.988581243198417781e+00
2.798046785695971206e+00
1.848740971003569822e+00
3.370811560494788583e+00
1.999827970954677570e+00
1.930823288327198517e+00
2.161016341864668178e+00
2.307297661405229849e+00
2.354143330432880710e+00
1.749484958589954786e+00
2.353553831692936082e+00
2.328106937903591245e+00
2.090990982493353467e+00
1.900277258187924145e+00
2.580631434391648327e+00
1.892266598860181226e+00
1.836173839771993332e+00
2.026337558643492631e+00
1.998759591402441416e+00
2.379039444936547287e+00
3.420305282291175253e+00
3.363515398227304942e+00
4.794359112685288582e-01
1.968608990048683172e+00
3.679729219763941739e+00
1.661952222901228682e+00
1.678523981996390191e+00
3.565286080127794133e+00
2.373725413236153159e+00
2.071332826780044378e+00
2.044910749455746579e+00
3.557319424122310725e+00
3.607756987070512622e+00
2.124363737023792442e+00
2.290386849076480491e+00
1.981929438543337696e+00
2.744152032471534941e+00
2.203534616024548587e+00
3.118484677399862459e+00
3.316731532404183280e+00
2.424588927240162395e+00
3.833991762380093427e+00
2.154859026465987260e+00
2.137296292259087682e+00
2.274124963430295132e+00
2.024408718132733931e+00
2.075950629017214499e+00
2.898115691894998847e+00
1.990266844314348527e+00
2.040558472665009671e+00
2.066333219700622781e+00
2.125904095834795005e+00
2.045470719023289696e+00
2.401419604060468060e+00
2.064372260728291941e+00
3.482519572669719121e+00
3.439161478874692701e+00
3.415169715071328937e+00
1.985632147025122807e+00
1.815104090573492979e+00
2.470044552647936431e+00
1.846708516662425303e+00
1.967154253725383883e+00
2.011043477778927446e+00
3.635956949931190341e+00
2.082464859686348202e+00
1.906578892726955798e+00
2.354579372642097379e+00
2.483185547653784297e+00
2.472469628906165173e+00
3.514754842348080999e+00
2.120039137470859369e+00
4.301090602781676431e+00
3.373377598119850607e+00
2.623358153136751358e+00
2.504097488065862187e+00
3.482792826890197979e+00
2.380221895038061142e+00
3.316280626001768539e+00
3.526547879001740160e+00
5.750243008281866075e+00
2.737362559861872047e+00
2.323352089183291724e+00
4.663440358265133590e+00
2.105557437281989852e+00
3.221632901722687237e+00
3.736192008394251030e+00
2.471690892879269352e+00
2.418023727948314328e+00
2.936899754424092457e+00
2.547358181300647395e+00
2.309055264848191680e+00
3.629221618232318480e+00
2.236021421895292960e+00
1.949217781445161890e+00
2.178266319927218753e+00
2.093608328077734893e+00
3.458256413826169329e+00
2.051010216714644674e+00
1.913664379401665228e+00
1.963235526618575699e+00
2.687112145657603701e+00
2.085838783711436939e+00
1.939741464165858131e+00
2.446899400595943685e+00
2.219714773462174495e+00
2.026203119611043046e+00
1.943626134591595944e+00
1.850089282096988752e+00
3.103778129502560379e+00
3.494526221564593360e+00
2.142436429715241619e+00
3.340936943701194206e+00
3.687600580649392334e+00
2.237285673874371827e+00
1.958866710059554928e+00
2.090918638323095990e+00
2.477781645689664192e+00
3.665750123913763758e+00
1.991410871655733716e+00
2.198496301659763841e+00
2.136822417918702754e+00
2.201926072302400783e+00
2.100116385513018713e+00
2.319020604765562155e+00
2.156393840971423170e+00
2.316630748197921363e+00
3.577394972472604628e+00
2.156724873161748324e+00
3.348685016680316817e+00
3.463580445225808102e+00
3.711119568455055973e+00
2.548353339864811495e+00
1.546972211312119372e+00
1.956458685559231858e+00
1.882261093978942146e+00
1.809725804183921927e+00
3.274616129956596122e+00
4.129923088261367781e+00
2.356808338615393073e+00
2.895250454875599733e+00
1.890587290189581715e+00
1.937332737640784508e+00
3.486361966009649649e+00
3.490647061848669352e+00
2.013015610237417263e+00
2.172402928547652046e+00
2.268013351267992306e+00
1.820200937702179056e+00
2.555221363179011274e+00
2.292489658202397695e+00
3.505046924342261949e+00
2.109226899512911757e+00
1.514282583667277082e+00
1.922206992182573293e+00
3.745557348732602154e+00
3.452000428151180245e+00
2.116392924777162232e+00
4.037653910869862806e+00
3.584077249876223004e+00
2.088203111863750738e+00
1.841211435322885670e+00
3.802131265925808634e+00
1.833142503517662281e+00
2.474198163229209602e+00
3.346729515472580019e+00
3.758161831170606870e+00
2.974814390185216872e+00
2.359204692841866624e+00
1.889644267737068617e+00
2.308185111606767315e+00
2.191454123787990760e+00
2.442685742377558977e+00
1.977883485243127737e+00
2.150298356296099556e+00
2.562472017409985092e+00
2.322324894677357143e+00
1.891945219153289726e+00
2.310171207666122051e+00
3.943375971151204418e+00
2.413162827369131680e+00
2.970311686689641739e+00
4.206991349960979676e+00
2.205231642621390709e+00
1.863287701526858964e+00
2.205854084730795694e+00
3.485731498996453848e+00
2.182208454941941600e+00
2.018348309425079812e+00
1.862833842635566617e+00
1.909155727529001867e+00
1.846773185993438871e+00
2.092436036160235435e+00
4.646831451129568968e+00
2.428014137725467148e+00
2.133013357532786092e+00
2.170667370361522686e+00
2.086094271623668561e+00
1.732872642942115737e+00
1.987093239353497909e+00
4.517210012717405299e+00
2.297648876020579767e+00
3.627452449584602778e+00
3.835364836728893057e+00
2.220583482242346918e+00
2.097847641012981601e+00
2.301589947002114833e+00
3.153117676484027854e+00
3.637363309775527576e+00
2.169584618091173311e+00
3.886235404261845439e+00
2.063586799314454989e+00
2.620107062451392466e+00
2.705328409086217079e+00
3.205925180401850483e+00
2.129696016353370247e+00
3.567239573383303330e+00
3.701672566211643201e+00
4.197665550916036992e+00
4.208753963527612107e+00
2.081013032255238926e+00
1.959679182950669674e+00
2.264743960882886764e+00
2.113848526173029985e+00
4.089509828307785533e+00
3.482542149240200224e+00
2.268200563393148350e+00
2.085542088987252463e+00
1.751633722499919221e+00
2.945434965374465364e+00
3.289898141002572274e+00
3.462427376935153234e+00
4.213703211636047996e+00
2.229662873126762701e+00
2.048974127075724461e+00
2.044903876628327843e+00
2.373675606779277469e+00
3.401705465770047621e+00
2.987326568064716525e+00
3.180003410910623884e+00
3.484007047281349578e+00
2.933592304408814133e+00
2.120386236162444593e+00
2.116611150536954256e+00
3.369425526537354720e+00
3.494614234736303615e+00
3.275509286438040846e+00
3.491775419058678498e+00
1.836187801466083291e+00
1.984590976293302944e+00
3.195195037975489871e+00
2.859801826952045989e+00
2.559943791051695783e+00
2.137231041065582371e+00
2.885096066769484047e+00
2.026957944591400551e+00
2.284386076894107553e+00
2.245938797161824763e+00
1.997890152938220254e+00
1.896691897813913119e+00
3.485503243444302512e+00
2.612966226347455567e+00
3.759058383051438579e+00
2.170433914183777180e+00
2.301902719719528978e+00
2.000237229358239333e+00
2.110179898257809938e+00
2.928416719899539000e+00
2.892180874938659052e+00
3.785140766761089903e+00
1.426464682452619925e+00
2.386750260620528863e+00
1.864916994206176293e+00
3.777751396736765077e+00
2.455681986243563930e+00
2.033933897858147155e+00
2.114315791289953950e+00
1.997484840015446350e+00
2.007445369069327690e+00
2.599412321984723828e+00
2.745011956150668286e+00
2.053601943359730786e+00
3.820212741553438818e+00
3.384349912243517444e+00
2.521054015381948066e+00
2.249194463499333274e+00
2.071141090180656619e+00
2.050211056742209159e+00
3.249024042415234792e+00
1.981043167061476984e+00
1.873724999480870457e+00
1.902084664597979202e+00
3.223555988630668612e+00
2.019288974351659327e+00
1.874890565905219075e+00
3.466627782349051223e+00
2.882411003963412544e+00
2.177902363192795399e+00
2.058960728507901017e+00
2.205478941756848776e+00
3.236896398248199080e+00
2.097737164404334553e+00
2.103265327764667791e+00
2.179320090442351976e+00
2.076206154558889239e+00
8.410981224107693777e+00
2.095712156764429679e+00
1.808474058227697467e+00
4.151241993756297433e+00
2.326486478884174147e+00
2.247576798620250838e+00
1.976728866209283453e+00
2.181039664332845796e+00
1.978081425362932411e+00
3.183043957252988942e+00
1.852399394069565108e+00
3.242894143285524056e+00
3.457015020182653053e+00
2.840740062518241515e+00
3.664616132307152885e+00
2.181767704407645336e+00
2.634408234556924633e+00
1.900226836025207033e+00
3.363198237463748796e+00
1.868747457908830567e+00
1.854663026229914857e+00
2.389036266334139569e+00
1.842657312122899738e+00
1.829020572385895438e+00
2.428248133742321624e+00
1.896815261965225208e+00
2.147697227835611677e+00
2.006372923707289591e+00
2.264576572316153502e+00
2.069667185563826450e+00
3.637443230019642648e+00
2.026572775442400332e+00
3.583523635578190536e+00
2.365756195833546904e+00
1.733042626617106174e+00
1.677896899200223668e+00
3.676331855891794120e+00
3.624206160239114904e+00
3.417681878782033777e+00
2.173232194777651838e+00
2.050009995190075429e+00
3.623093245915876448e+00
1.977138146783972594e+00
1.963192123383127319e+00
2.081234186144096387e+00
1.781455075204482874e+00
1.931844629059526364e+00
2.068148723121135291e+00
3.186370652837529516e+00
2.397183307826309839e+00
2.730155617742165308e+00
1.969999032920048965e+00
1.896697044419769052e+00
3.303050385564435310e+00
1.892452100041402296e+00
3.014567131846363601e+00
2.367013367385623290e+00
2.795688040196127488e+00
2.331417900071221627e+00
2.303049779015705845e+00
1.789023712711473202e+00
2.291260638494161395e+00
2.341684855825363343e+00
1.800442464654798069e+00
2.121730307370527147e+00
2.746056101745615319e+00
3.509152198899306629e+00
2.633205664404514756e+00
2.342948127764744815e+00
2.089951996921995292e+00
2.523832667879817304e+00
2.355172412266110182e+00
3.828250859874669842e+00
1.796113078679850261e+00
3.262869238777543757e+00
2.353737944320402509e+00
4.443113349798495371e+00
2.979106871712613902e+00
2.142705195578312516e+00
1.969132800972151598e+00
3.102554375452480695e+00
2.552876058276791760e+00
2.130173174123621838e+00
2.021434889269211332e+00
2.213084373854484976e+00
2.229510953480108526e+00
2.187023869165008350e+00
2.217770505122763414e+00
2.591465435829988007e+00
2.326177450454275597e+00
2.097095064959518140e+00
1.860617302903259107e+00
1.809494661399326132e+00
1.805334864746029222e+00
4.008553797591541290e+00
3.276609346776660381e+00
1.858512611781657053e+00
1.751649219570334370e+00
1.979884085537051419e+00
2.644180733185681476e+00
2.445124886621499627e+00
3.355265102082158446e+00
3.484619632780540766e+00
2.308211678256508304e+00
2.303851774368580685e+00
2.160328660290550040e+00
3.334593448157340934e+00
3.070562494340165038e+00
1.958951094139525839e+00
4.021447940734401705e+00
4.070634058971837277e+00
2.147688848630210590e+00
2.299571263174675639e+00
3.650738633090104379e+00
3.816955053700225697e+00
2.642669928207421748e+00
1.959845714446822429e+00
2.894942978774034170e+00
1.771055279219730050e+00
1.858637740974370622e+00
2.520195115056118595e+00
2.856492709646638151e+00
2.060656579802140342e+00
1.781344289280773596e+00
1.984379696118474312e+00
2.170205632901406112e+00
1.807413267277192537e+00
3.528609098453214798e+00
3.434638403641629978e+00
2.416830635567876584e+00
2.050796728403147196e+00
2.278846287453214714e+00
2.754968622342123918e+00
2.229203562742991362e+00
2.414281112153874087e+00
2.818161707620386203e+00
2.247911537158340245e+00
2.282533237134222848e+00
2.035116478751258118e+00
3.821992950392594235e+00
2.058716601048574013e+00
3.662598332091937969e+00
2.113902154166123371e+00
1.989348583294918704e+00
1.877880775247597223e+00
2.071726512381162344e+00
2.030268383590327907e+00
3.629653001391726974e+00
2.034718372754548810e+00
1.955356706744473483e+00
3.683741804179490487e+00
2.302969583941766540e+00
2.399640336509443195e+00
1.760787639326307108e+00
2.616197431518820338e+00
2.228267643605753356e+00
2.190402829448844901e+00
2.535257577932224837e+00
2.129645582691181094e+00
2.066977335742804289e+00
2.386920300113494875e+00
2.408162539933495161e+00
2.996760502814612259e+00
3.864060554293562433e+00
3.567012372406163756e+00
3.779938569368545220e+00
2.750948606552372055e+00
4.397246154008090713e+00
2.245027897469856981e+00
2.035043804009622370e+00
2.812629771027219672e+00
nan
2.031079246916070780e+00
2.111575953095929936e+00
3.408972242922885698e+00
3.372489221679748184e+00
1.850748596552012071e+00
1.784651722659776452e+00
1.563658701393710881e+00
2.329358733520464853e+00
2.321406762373908528e+00
2.547858906464205209e+00
3.750903872098080516e+00
1.988085044421060488e+00
2.120743977327752550e+00
2.567011580511072921e+00
2.737439728748285894e+00
2.777050389936150054e+00
3.649772132756188281e+00
2.051458494278148859e+00
2.186906150735837606e+00
2.194032881676585500e+00
2.467858593688824431e+00
3.149555451605419165e+00
3.291487676207399016e+00
1.912849469418903103e+00
2.250785670752307510e+00
1.666398602376224281e+00
1.894411085650836934e+00
3.357156892539478577e+00
1.877967190286473187e+00
2.015801021301388829e+00
3.401670934245833333e+00
1.862639843148673702e+00
1.776586489235050248e+00
2.053010898517836580e+00
2.268594375974847477e+00
3.002986965466201585e+00
2.798082608255690662e+00
2.131005206398946417e+00
2.265898552043452696e+00
3.499846544683684613e+00
3.453629312262544993e+00
3.536813463336093921e+00
1.931835841320092673e+00
3.529689592191044945e+00
2.391024461537308188e+00
2.521573937707412671e+00
1.961242721595043426e+00
2.236463657009728045e+00
3.685837669274542261e+00
2.168954555329398293e+00
2.316975968281275833e+00
2.035373880285559434e+00
1.703168453246282965e+00
2.042222327447422714e+00
2.441651841179683036e+00
2.780981663469435095e+00
2.378026381475515372e+00
2.271836631905018944e+00
2.450802854591031643e+00
3.959376266180883785e+00
3.710359922005689981e+00
1.899924981037926619e+00
1.949732637286311743e+00
2.280646209255294377e+00
1.926603305236317398e+00
2.149367882242390060e+00
1.884600452460189590e+00
2.544393399168079828e+00
1.949481903986557407e+00
2.180845437807541920e+00
1.896330159001478721e+00
2.069365157976702729e+00
3.614644252602302377e+00
1.607939753206474531e+00
2.698194310197427725e+00
2.724842004367471482e+00
3.264003204001879155e+00
1.915127307021238012e+00
2.683879395638971044e+00
2.303633770013600923e+00
2.086939488591795566e+00
1.826044561051059167e+00
2.028180383243599838e+00
3.191734538213606864e+00
3.407934245817691110e+00
2.470665355769861016e+00
2.148070232601580365e+00
1.773961704860844701e+00
2.373618768585432193e+00
3.718363005040635549e+00
2.211944841008021800e+00
2.084431665173840376e+00
2.504484866059462966e+00
2.422586625492792134e+00
3.445102294053611569e+00
2.106324755162747753e+00
1.791305186918996872e+00
2.231395490405390980e+00
3.501462630754659688e+00
2.167970372278553270e+00
1.789136446865225327e+00
3.484243525658528906e+00
2.893201230075790775e+00
3.443653564058446914e+00
3.925099853340457301e+00
2.440501805428891391e+00
3.212260978598829197e+00
2.144285442971423095e+00
3.964425638273506802e+00
2.029168801323664173e+00
1.654853870693253404e+00
1.899174054740531803e+00
2.265495231720763503e+00
1.974261058660312651e+00
1.976042810285543849e+00
2.027113880512192434e+00
5.016183464240024037e+00
1.812034468159694045e+00
1.566803657790107662e+00
1.889573954998114980e+00
2.828880311976473827e+00
2.076024307621736398e+00
1.868217210222518743e+00
3.780715268796535078e+00
1.794088137897433377e+00
1.999912170760454799e+00
2.485119124092259213e+00
2.047770190729662598e+00
2.482035187646473240e+00
1.918236147987343543e+00
2.123604352826887531e+00
2.051136892105919429e+00
1.815790386365388365e+00
1.982531460407208179e+00
2.006895943569293017e+00
1.895956406169935660e+00
3.694008053634064481e+00
2.380621210064591597e+00
2.272065993910140413e+00
3.600746587685196509e+00
1.780580391433085774e+00
3.954080919105244618e+00
2.042920732127993411e+00
1.914333324972395500e+00
2.255282347958671885e+00
3.035019455616460249e+00
1.871695537396679709e+00
1.910413364749827814e+00
3.340591164720093431e+00
3.290480941271636262e+00
2.417124417651978163e+00
2.560606792967538237e+00
2.199020526967065070e+00
3.170273964402199329e+00
1.908863603743391923e+00
3.395992105873317790e+00
2.261061874097384905e+00
3.692455888833058975e+00
2.216864901616218297e+00
3.684662132200216877e+00
1.670938758543204727e+00
3.448988708111413892e+00
1.989874973147551573e+00
3.542534274974673103e+00
2.022455723883756384e+00
3.832454386559549508e+00
2.054213305039214621e+00
2.498243583763694264e+00
1.910856244637491708e+00
2.591994972440088585e+00
2.404695661251368577e+00
2.016122649994537053e+00
2.835262036725211043e+00
2.554402997133655706e+00
3.123852622452857997e+00
3.805445839836372635e+00
2.907263233328506224e+00
2.312401468665822968e+00
1.938463237091001989e+00
1.660869962288780588e+00
3.478674686054590293e+00
2.525296050469503228e+00
2.934262249730225314e+00
2.077447413812119059e+00
2.279303665721493122e+00
2.083433519234605402e+00
2.366368302247885413e+00
2.393843428857762579e+00
1.978659453592074735e+00
2.294875500787395772e+00
2.294369177121080128e+00
2.288040828120037062e+00
2.053046971710386526e+00
1.864831991029016978e+00
2.169167966406586157e+00
2.107481937000880823e+00
1.993723424208955652e+00
1.841268843728530946e+00
3.280477288029760352e+00
1.784488531351174245e+00
4.454149236107906695e+00
1.959939267165511811e+00
1.829846200568378212e+00
3.510111475805285153e+00
2.388901540006411306e+00
1.867263794875905880e+00
1.979790906297918429e+00
4.244165995837485106e+00
2.334998702244494684e+00
2.502843213805730382e+00
2.198306758827889507e+00
4.157612757998843556e+00
2.343120464967356487e+00
1.809324589605126432e+00
2.287975332469879497e+00
2.292555625838566868e+00
1.996926600346199177e+00
3.845123949599027924e+00
3.859680381407309291e+00
2.483203624103195395e+00
2.124416152002875258e+00
2.276997970140769656e+00
2.224568020153816050e+00
1.966786828560342260e+00
2.147551031210337857e+00
2.110102392844122043e+00
3.481895470639402745e+00
2.063079613869960305e+00
1.868719367882998306e+00
2.019537610234311664e+00
2.013336695265493415e+00
2.187777402012712535e+00
2.604586419796433905e+00
2.223968926176690175e+00
2.772977153637622649e+00
2.022344954636777103e+00
1.980571532471529839e+00
1.761200634071429683e+00
2.207542207033529102e+00
3.424681664682789783e+00
2.052232453077240670e+00
1.762817148537890510e+00
3.084130308581255697e+00
2.288958099200901763e+00
1.880097763248672393e+00
2.074155670949623165e+00
4.309569051545237173e+00
2.032570216607050728e+00
1.963026254261996728e+00
2.357851005763044405e+00
3.326839546995012498e+00
2.565350993452665929e+00
1.949103580969246741e+00
3.547626312482519584e+00
3.201441616459082429e+00
2.265373879921240174e+00
2.141691738034899206e+00
2.181268715982699113e+00
1.845778628749080053e+00
2.086254073461329295e+00
1.866587627430643881e+00
1.963308396609819262e+00
1.853153968394010365e+00
2.131611169173554643e+00
2.265557920707791162e+00
3.153546042596614196e+00
2.728248054378410892e+00
3.417338151804441448e+00
2.095100851662894836e+00
1.993434427774103179e+00
1.784475552921700015e+00
2.431519326047214768e+00
3.445401925876691251e+00
1.933488096600658013e+00
3.646513556474483053e+00
2.141285627421623872e+00
3.413982847475298232e+00
2.262194876794448195e+00
2.308660918793224326e+00
2.029927381998229308e+00
2.020055581195685512e+00
2.060592674625071119e+00
1.857171743310737533e+00
1.962390895373698596e+00
3.424444752644015377e+00
2.067931031935835939e+00
2.046338944860699449e+00
2.089414946994059274e+00
3.625609928359171175e+00
3.870152203192579243e+00
1.629674118996014220e+00
2.532233025546327454e+00
2.119936543011046837e+00
2.461024242009826057e+00
3.234304204224057955e+00
3.952285488075860442e+00
1.995376743607560677e+00
3.355179973641879254e+00
2.511975947013770138e+00
3.245360900093928080e+00
3.399772270980543354e+00
2.026669194535438479e+00
2.517728535599816908e+00
2.442653304657304680e+00
2.037440781680020851e+00
2.764232110088491456e+00
2.917897034668230472e+00
2.066015078578462116e+00
3.459531155873761143e+00
1.796000069281137979e+00
2.001546569244854634e+00
3.354787592686496733e+00
1.893248983490805726e+00
2.940971071430534600e+00
3.212709169830429090e+00
2.025553070099914699e+00
2.049421058909460580e+00
2.123378697570442952e+00
4.903483056297799791e+00
2.324472572670365889e+00
3.389386243570650770e+00
2.324636660046506709e+00
3.292948605046815747e+00
2.185556760238517082e+00
1.900391384328151911e+00
2.090446539354993138e+00
3.738297862007360362e+00
1.997975282322726587e+00
2.442975018649032659e+00
1.822575889318864828e+00
1.833987662431318277e+00
2.133151856149997361e+00
2.117091903220227334e+00
1.879807905034781790e+00
2.624481260326708476e+00
3.096558584219252896e+00
1.914567967195694109e+00
3.380382468118927175e+00
2.369696423788815398e+00
1.878465887824820379e+00
2.609660609930351871e+00
2.027951655825642518e+00
2.700345884078517056e+00
2.599972015998075925e+00
2.617381835967483639e+00
2.141410444623905729e+00
3.317898100387103089e+00
3.419926907166433327e+00
1.904547549700566611e+00
3.373471814291293391e+00
2.266884120365732169e+00
3.643137383370188775e+00
2.285797728285662522e+00
2.178905470269839384e+00
2.119594841479603975e+00
2.300900772745825495e+00
1.891205576094229679e+00
3.844575479163588216e+00
2.095661262778689693e+00
2.052944716205944431e+00
3.327418966129334077e+00
3.329619723249553243e+00
3.363549516757645019e+00
3.553076072702097576e+00
2.169996805280768548e+00
2.379089873882257233e+00
2.227506952879122704e+00
4.340419351674397852e+00
2.017425661946469440e+00
2.065603934726091939e+00
3.305000982903917972e+00
1.815499132142491812e+00
2.123637798349180983e+00
2.444124933934509691e+00
2.036875360704152538e+00
1.892321781734930708e+00
2.196797835210611449e+00
2.292265777919075376e+00
2.074918947699887273e+00
2.104914395159962037e+00
3.283680579378362552e+00
2.166401705864144933e+00
3.706114893792601173e+00
2.428233491403880340e+00
2.377559052971301323e+00
1.844261786671621550e+00
2.093266744599964646e+00
2.033437866125173965e+00
1.801218405862293981e+00
2.331967249489528715e+00
1.839122461907182426e+00
3.690265125292926829e+00
2.114947990298416958e+00
1.928310955584263464e+00
4.140416876460832007e+00
4.261413142488218675e+00
3.478279125633084501e+00
1.746923719704274403e+00
1.747333426282897229e+00
3.350000979717022265e+00
3.565623395315804078e+00
3.277214462947261708e+00
2.193686012169806521e+00
1.748428681228765713e+00
2.481272998910868832e+00
2.226616984186176040e+00
1.978293985612511019e+00
3.322470034928425076e+00
3.466423459393165984e+00
2.121961686424467253e+00
2.669674167403530252e+00
3.364011230530887797e+00
2.345578316205080505e+00
2.410759251193239194e+00
1.811449685199820303e+00
2.252578259582247444e+00
2.061797313563306311e+00
2.142797094352606901e+00
3.553838202883714548e+00
2.277763976080276365e+00
2.770609125698884068e+00
2.432853768379326986e+00
2.064984655601511676e+00
3.902822522765350577e+00
2.373080020260559753e+00
1.816601975859279960e+00
2.040670645422474117e+00
2.436008692058518665e+00
1.821748112739482561e+00
1.910167496594759706e+00
2.354051930986057251e+00
1.947500767539470212e+00
2.485268863116141702e+00
2.163926039794972667e+00
2.290576714592236662e+00
3.460007148188380732e+00
1.487346943461930415e+00
2.233142683587733046e+00
1.938931165985164684e+00
2.158195873963985267e+00
2.195771720806433791e+00
2.062174971345897667e+00
3.414749551143586803e+00
2.043327966175958466e+00
3.680964347268210091e+00
2.150117657422692563e+00
3.641818610731927919e+00
2.318253409612132998e+00
3.302250977170489321e+00
2.088538026407427139e+00
2.103239587288516788e+00
2.030268079838444262e+00
2.056065468148085440e+00
2.237863690371844072e+00
3.896160190409629909e+00
1.977241963772363276e+00
1.892554042879403431e+00
2.281900667673927074e+00
2.197028742918254451e+00
2.169988679973727130e+00
2.244519346213089239e+00
1.625007564978337982e+00
4.478085847728383584e+00
3.329920469844148023e+00
2.033470598882642477e+00
2.141120069379554902e+00
2.669969713512416298e+00
2.087622608222846399e+00
1.609579049139877149e+00
1.846940798330273470e+00
1.927822412380103989e+00
4.245906373851438431e+00
3.234435714975894438e+00
3.133961508408954710e+00
2.134462748490535411e+00
2.174215148168735290e+00
3.023483268156290649e+00
3.440272562560235947e+00
4.113327069956596027e+00
1.933886716534683137e+00
1.928477921863537059e+00
3.205754733731069450e+00
3.823611529009731225e+00
1.932044128412688133e+00
1.676187622562940627e+00
4.290085361060429037e+00
1.915229027142596019e+00
1.741467777805584261e+00
2.298393688458170825e+00
2.074934398167197713e+00
3.556915031029247221e+00
2.126735913994189708e+00
2.613645084729157020e+00
2.720412630430304013e+00
2.745281533990497902e+00
2.411576238477477485e+00
2.234988867939045942e+00
3.009095178512747548e+00
2.243197168679091913e+00
4.656291124893143341e+00
2.214617524750275290e+00
2.036731196804495880e+00
2.887704544673137530e+00
3.495677803755645741e+00
1.857078924818463594e+00
2.253356056894163295e+00
1.849831162091363224e+00
2.446711515389751845e+00
3.054325984243384084e+00
1.707530053155309702e+00
2.141799914252640047e+00
1.932546396357926799e+00
2.270009885050878307e+00
2.121992303103525934e+00
1.741793906125934210e+00
1.945145418728956743e+00
2.360421262911535312e+00
2.069947205463928963e+00
2.076296865401987546e+00
1.919470820828181212e+00
1.925459406686875319e+00
3.791747819698807032e+00
2.187783085161120411e+00
3.591259222684362928e+00
4.735268004191271807e+00
3.273668593529859283e+00
2.083979679766557958e+00
2.027479139760067994e+00
2.169927102779535932e+00
1.880470951281628222e+00
2.044824881474478051e+00
1.897525887236223507e+00
2.803174483004589934e+00
2.028750289447834199e+00
3.365993969324155177e+00
2.185952465878963746e+00
1.969181689877664398e+00
1.872858110055439562e+00
1.958019990834852564e+00
1.704619497060558153e+00
2.302157475587723212e+00
1.941121733250952719e+00
3.607789091325558140e+00
1.881746146454869928e+00
2.823317575107869626e+00
2.176199316057265687e+00
4.732489748128794638e+00
3.070777343387824487e+00
1.882642733608901331e+00
2.491881668935044036e+00
2.251789972712268106e+00
2.102505573486383117e+00
1.951070596283928982e+00
2.223793985865454736e+00
2.456011831030489034e+00
3.397652966993326640e+00
3.529307865192861104e+00
2.593915876074723403e+00
1.832147374526055028e+00
1.896217179894010618e+00
3.222236763080384758e+00
1.983349241810775210e+00
1.998520019572142647e+00
2.040818007306806070e+00
1.779855775789062289e+00
1.591006392865149444e+00
1.949701699292619272e+00
3.191448364031875595e+00
2.134391813451892883e+00
1.770386640364907560e+00
3.323513402161478503e+00
4.270544960263935153e+00
5.041528780605506022e+00
3.391549916098122619e+00
1.995993631875346841e+00
4.324343037744297291e+00
2.299825162011210455e+00
1.661253198028586953e+00
2.283501979419466199e+00
2.485548682372487050e+00
1.997121226024363816e+00
2.367975696688152887e+00
2.251606359669884316e+00
1.885594112665124999e+00
2.932042452176081504e+00
1.798616197035930453e+00
2.133811716479753429e+00
2.097830417059705077e+00
2.250767278056367449e+00
2.065891531738293985e+00
1.778964635431993013e+00
1.703624280649238987e+00
2.096766607511235225e+00
2.975661881332293035e+00
3.463876920057986197e+00
3.546557711464141782e+00
1.793689076932006632e+00
1.960596807422198440e+00
3.584821370358632464e+00
2.040087262940199597e+00
2.081029322792925740e+00
2.161205956099030434e+00
1.762760281955161323e+00
3.742955919861312708e+00
2.102240059650137827e+00
1.671198870012350124e+00
2.196215895752055669e+00
2.033455538322320511e+00
2.083078507349858999e+00
1.977792836410106725e+00
2.011932129761575094e+00
1.834470442210952124e+00
3.288617039425553390e+00
3.268351449357615568e+00
2.215782831468687153e+00
3.378590657156902655e+00
1.994370075901002348e+00
2.185664432419560654e+00
1.774172013452010033e+00
2.141129974800735525e+00
2.651868404980164851e+00
3.298624260103207195e+00
2.398760075547578641e+00
2.770966626190112692e+00
3.280429616858603126e+00
1.788361346731497825e+00
3.514748533670697839e+00
3.849163785005628391e+00
4.312666197799911671e+00
1.878396267886714766e+00
2.393671793530054881e+00
2.305460487265232228e+00
2.158008046014199710e+00
1.933670934620455473e+00
1.562881860018757507e+00
1.942644038144381247e+00
2.353278311436058701e+00
2.694889024106200459e+00
2.444331055871360014e+00
2.024415365906372166e+00
3.725854605972899858e+00
2.000676942414532977e+00
2.022504608657473391e+00
2.108900082736785198e+00
2.072522316009699050e+00
1.671580218981354671e+00
2.615243322633437728e+00
3.435894316528089298e+00
1.869745941151915725e+00
1.838626183082610943e+00
2.806453685976814327e+00
2.735964199732670465e+00
2.148082708846853706e+00
2.067166690879234103e+00
1.959693451984618751e+00
1.663549316155328528e+00
2.867149582646742800e+00
2.315460787682278365e+00
2.421181380425498464e+00
2.226495718630226772e+00
2.903919434621769824e+00
3.871003018420595243e+00
3.479398886674594404e+00
1.802677749761641079e+00
2.113657481959304363e+00
1.456191527527005869e+00
1.779376229828151690e+00
1.992296545657552542e+00
1.989745836022788428e+00
1.900670143333288209e+00
2.119731995630185217e+00
3.571429301087203800e+00
2.493857882446271379e+00
2.613891707171975831e+00
2.478880816889691641e+00
3.902982549898117437e+00
2.085994692556496055e+00
3.768750826274790189e+00
2.920303275917814911e+00
2.650743640720205185e+00
2.503001685921727670e+00
1.973809642983545665e+00
3.614557818455142346e+00
2.173637122465581051e+00
2.209609357596957313e+00
2.066157491033047133e+00
2.200836154143551493e+00
2.015920061077806746e+00
2.516424613449221415e+00
2.619856873717298473e+00
3.783485221330743276e+00
1.842307863191209538e+00
1.966648299830365376e+00
2.167522051522991600e+00
2.006464936362286178e+00
3.997320842848088418e+00
3.827355294481439962e+00
2.247911150997663032e+00
1.846637308848901649e+00
3.574230560459169759e+00
3.384507172414957576e+00
3.118628571787230186e+00
3.229439033488913147e+00
1.728925899381863696e+00
1.938223167718218676e+00
2.255959653949698662e+00
2.621363865543266947e+00
2.394736425982654460e+00
2.299829529406673068e+00
1.968758387031997126e+00
3.172214758615083063e+00
1.709665444980574156e+00
1.994345844780954558e+00
1.850276975996172801e+00
2.014949823781606142e+00
3.494947232030587880e+00
2.014547961519664199e+00
1.881769882318618636e+00
2.066610239234083046e+00
3.547477046822639757e+00
3.266503187449735890e+00
3.487763060873886989e+00
2.167549066957521031e+00
2.252889720743112001e+00
3.269067217730989405e+00
2.236957595088481909e+00
3.438688618671217334e+00
2.882542087154008392e+00
2.460369246205432958e+00
1.596909803833655772e+00
2.264108029538792977e+00
1.847491061830492720e+00
4.836859707236333961e+00
2.081722012321389315e+00
2.200972394473312832e+00
2.260256876379521440e+00
3.031201430064739188e+00
2.589873119400945889e+00
1.621226755762617655e+00
3.577070701703335409e+00
2.360848071606414855e+00
1.844817726030026916e+00
3.192500910106071288e+00
2.033857925779363196e+00
1.963809583815069537e+00
1.729484876788654812e+00
2.341554710858731347e+00
2.369274565354129169e+00
2.467409767392629849e+00
1.880261797131783208e+00
2.225286950959902921e+00
1.937556972058778415e+00
2.004474453088882946e+00
2.494457317506381333e+00
1.901009694559827157e+00
3.748843448134626666e+00
2.215536913871286817e+00
2.591661184853367939e+00
3.097823561483426857e+00
2.670802740178429335e+00
1.935292345916588941e+00
2.212046882325336750e+00
1.825013875324934975e+00
1.906768373267063721e+00
1.688913187016740425e+00
3.441340525038680376e+00
2.884238446676649303e+00
2.730507938147438196e+00
2.746389085046015754e+00
2.304939647059223606e+00
2.128205377104773088e+00
2.043372226736297925e+00
1.998090289259982111e+00
2.068180767457681757e+00
3.103564124113928457e+00
1.648571286182588747e+00
3.404268468269933567e+00
2.426237544867628326e+00
2.433632212414009288e+00
2.975739909485136891e+00
2.107344584505374208e+00
3.206888769157750563e+00
1.906675703340904970e+00
1.887605618636218674e+00
2.126857681554031210e+00
1.918658988365265605e+00
2.188711089689337808e+00
2.048663354016232230e+00
2.351422905522863704e+00
1.898400404954478260e+00
3.886466243136811105e+00
2.613656157359705912e+00
1.823770677243284233e+00
2.207484781099906535e+00
1.688614540699272082e+00
2.644035393044660509e+00
2.016651682257994516e+00
3.521966233985478034e+00
1.942895604552060673e+00
2.211518720960942375e+00
1.569534933259718601e+00
3.507354729849087249e+00
3.624920776450763604e+00
3.924289358809769368e+00
2.137337530886803894e+00
1.808164138032201773e+00
2.179586569793158901e+00
3.256378976566502992e+00
3.272368048651753458e+00
3.315638884671000763e+00
1.980365219959889123e+00
1.972885149794514348e+00
1.967579391081877516e+00
4.477169424925335761e+00
3.789117197610558652e+00
1.981892046873243718e+00
1.735979418949348707e+00
4.377221712717540569e+00
2.187343792347704152e+00
2.315903797449394563e+00
3.898448525389476949e+00
1.890772114021298078e+00
1.925799571009637390e+00
4.098439374396710022e+00
3.311340003848539659e+00
3.500815941551000954e+00
3.521542314914278826e+00
2.424610512670620555e+00
3.779653523293126316e+00
1.930815979438046615e+00
2.099529873931490265e+00
1.977480231539304079e+00
2.470402427085448327e+00
2.155519248815056521e+00
3.309494947022350253e+00
1.807193846711271368e+00
1.975986755265038752e+00
2.237646180574514698e+00
3.274829723138684479e+00
3.245933036266355209e+00
4.708834123757216439e+00
4.284925627346698462e+00
3.201389472887034238e+00
1.847982422644383949e+00
1.846552220227029473e+00
1.826522289323189829e+00
2.204940677147301908e+00
1.948337534335241594e+00
2.240814072187531369e+00
2.388695587782522445e+00
2.176405871150587590e+00
1.913090659141575722e+00
2.097465361423448638e+00
4.195843995887394762e+00
2.153309473917135453e+00
2.100141404305639448e+00
2.198620582590671724e+00
3.982089199917603128e+00
4.084259473996778134e+00
2.436118240296395232e+00
2.054976514104171592e+00
2.067998021884938531e+00
1.995937323394724849e+00
1.987815249157586672e+00
2.424216800901291435e+00
3.771230284687590917e+00
2.120731042818761125e+00
2.362504511845661792e+00
3.181925728130054143e+00
2.063391425861029305e+00
3.237302612188949436e+00
2.033512383075066765e+00
3.398290337387089632e+00
1.867459709291881653e+00
2.171104063535708395e+00
4.473476947653194813e+00
1.697005260560872975e+00
1.799095285757434493e+00
3.382478975864781745e+00
2.335574329312786190e+00
2.535134926021464175e+00
1.987785987499588458e+00
2.183316525416715503e+00
1.765507263613305566e+00
2.242254001997095791e+00
1.971763420181960269e+00
2.200449570343750771e+00
2.359386193409553467e+00
1.855158666189156147e+00
3.400301823100636778e+00
2.032636476266554748e+00
3.169068421454802831e+00
3.517861983977015328e+00
3.687561294640136378e+00
2.237631950065177566e+00
2.184700064498224403e+00
2.296088674286322018e+00
2.088276055669273212e+00
2.717486044408377932e+00
2.482884024863954320e+00
2.268752291721329417e+00
1.345191552943578284e+00
2.064690204828188325e+00
1.463647559241035401e+00
2.806282228858022254e+00
2.221672440340196175e+00
4.146789460590508902e+00
2.022823789024007723e+00
2.191043045504849296e+00
2.755134250255432349e+00
1.801771803686577300e+00
2.381163078390514443e+00
2.372615834134927049e+00
3.506893143260906065e+00
4.069805540970699909e+00
1.963457807242706021e+00
2.386321607986630511e+00
1.953641567092648579e+00
2.475183214388009034e+00
2.033661905097319700e+00
3.344351305874599944e+00
1.938373870628123052e+00
2.260523046551994319e+00
3.783435514467191840e+00
1.828654060231342804e+00
2.042624046660346693e+00
3.187819463075851623e+00
2.075053232282308535e+00
1.869533152279319710e+00
2.219783328684929558e+00
2.246170702355371418e+00
2.744700677119558119e+00
1.893099057386656181e+00
1.902642934134776143e+00
2.311780265305821036e+00
3.461078026987042922e+00
3.440680299350577176e+00
2.372549708277429392e+00
2.040957455591626335e+00
2.586260879315103622e+00
2.005004594484130376e+00
2.154619274833735609e+00
2.241130326936005890e+00
2.306253025876791263e+00
2.503782058870062777e+00
2.251871285993721994e+00
4.092212542200483583e+00
2.401935764765640968e+00
2.080747310696091201e+00
1.837840994721831711e+00
2.655976786471184958e+00
2.100399907256919718e+00
2.932696175308910025e+00
2.645995138730822038e+00
2.010252046761307199e+00
2.059687001837244402e+00
1.733862066696284288e+00
3.074074148768436654e+00
1.936292349965068160e+00
2.078881654315305472e+00
2.082177297372544089e+00
2.359258517186250348e+00
3.404292584072576400e+00
1.948914823214754621e+00
3.683461613336111551e+00
2.189064911221687115e+00
1.910827218749385992e+00
3.059372076633244397e+00
2.106689692076060272e+00
1.909978255922942569e+00
2.017590797165097261e+00
2.367035455296984559e+00
2.522174644425485557e+00
2.027845499020668907e+00
2.200700074870512779e+00
2.038812437523243482e+00
2.434741605356193883e+00
3.704418798225991516e+00
1.995023161393847388e+00
2.332369627193632056e+00
1.941062423133844694e+00
2.003622823222002580e+00
2.231703337484549188e+00
1.970457796177022214e+00
1.811245334836195875e+00
2.356386635935156626e+00
2.126026611556062651e+00
2.436733945192381512e+00
2.392713994635492281e+00
2.152554143976844969e+00
2.424423318884648015e+00
2.172061689451190158e+00
1.963608294474664895e+00
1.615018931630600507e+00
1.880648820845002289e+00
1.719695418474511461e+00
2.051687805348419325e+00
2.098499462226588896e+00
1.964355687863214239e+00
2.425389463815781799e+00
2.521215027076241899e+00
2.285446965060448754e+00
4.768888638701338500e+00
2.677661045512047089e+00
1.940534427512913718e+00
2.520432892838132322e+00
2.393852084957507120e+00
2.340764768625745340e+00
1.870913122337782619e+00
3.122585371786430031e+00
2.069928909159524100e+00
1.909894436604537393e+00
3.232894220361363757e+00
3.624347490171176744e+00
2.919941172011769392e+00
3.553789189324750186e+00
2.731790654190883405e+00
2.059415533247687335e+00
2.032365940869928167e+00
3.310823770463115601e+00
1.709622007513295516e+00
2.430345523388445894e+00
2.002329960560288225e+00
2.223798736544416066e+00
3.243472449709138949e+00
3.259724319841073914e+00
3.860235281355790526e+00
3.487555006212943010e+00
3.639941235354405169e+00
1.992980980612796049e+00
2.015007382321877483e+00
2.080447278538037459e+00
2.319535288856515720e+00
1.973015733566884755e+00
1.996508017825308512e+00
1.915898166795956481e+00
2.088647940112021040e+00
1.998944489121135870e+00
2.161129577733033269e+00
1.669175244134902369e+00
2.081325878730623025e+00
2.397079678902304334e+00
1.944185630173525192e+00
1.779825462956669657e+00
1.809083965319993048e+00
1.831888987535325919e+00
1.688834311521058673e+00
2.490950150875534508e+00
2.031066011014783346e+00
3.616528495896775386e+00
2.357625813404909287e+00
2.226164893138751211e+00
3.186425465652638067e+00
4.125697243716323293e+00
2.221127398101129469e+00
2.047133841346644445e+00
1.995354050362878828e+00
2.262606107809852940e+00
2.181975431009634647e+00
2.005558758896133220e+00
2.089883997359339940e+00
4.148996807259120345e+00
3.848979609897607901e+00
3.409566634109226779e+00
2.197815746846747409e+00
2.160307734842562777e+00
3.468879338241702914e+00
3.564221318903141977e+00
1.840312985442309035e+00
1.908349386405060688e+00
2.297759202334451079e+00
2.263945865183449424e+00
1.821522079625858215e+00
1.809441121738925906e+00
1.833626462035138349e+00
3.379389624273366977e+00
2.121629347008093802e+00
1.981129450785890755e+00
2.070587809968096771e+00
3.663746052327566893e+00
1.919767698251843013e+00
1.907888696033329223e+00
1.844419589196560683e+00
2.080822112537831003e+00
1.919039472093243104e+00
2.018457700321094617e+00
2.512528045836065704e+00
2.154299175230105945e+00
2.396695197256450971e+00
2.385250682162445734e+00
1.859596337210319028e+00
2.194010167378775744e+00
1.818042875016842919e+00
1.890501164437429660e+00
1.966980583002677863e+00
2.367690058845403289e+00
2.173959147746609588e+00
2.240438257395171107e+00
3.692756401678371603e+00
4.143532381313376867e+00
2.522911926093808876e+00
2.719134537708713495e+00
2.068296236859238135e+00
2.227277501652049185e+00
3.731752436084540658e+00
3.375571594394507269e+00
1.768650247396186703e+00
3.364113900935126189e+00
2.330234492292295290e+00
2.285101954473491404e+00
2.278504790652477130e+00
3.684911205348378793e+00
3.552180502446245391e+00
1.917800673800250211e+00
1.914325477939217368e+00
2.006137858331310753e+00
3.762208134250443869e+00
2.786795760430350821e+00
3.403610353251805165e+00
2.096304453717893423e+00
2.153090873360969937e+00
2.331092388392895121e+00
2.616652515040823967e+00
2.583013053360873723e+00
3.455331042819527188e+00
2.508595170335094604e+00
2.246422718259043272e+00
1.883800779788794788e+00
2.186286032895846443e+00
2.288806987977188179e+00
1.901902135856561538e+00
1.567810339942235398e+00
3.919707492510436264e+00
3.879430591276138429e+00
2.172875700320338055e+00
2.230986025854220678e+00
2.985793537192380942e+00
3.039545497950567388e+00
2.163814579060167276e+00
2.963618123745852095e+00
2.189546166022631191e+00
2.773396090624581145e+00
2.081793290212272662e+00
2.134945801682214039e+00
2.084245966157580732e+00
2.241294744001231187e+00
2.060895463711151621e+00
2.891289505317285347e+00
3.210028957810294514e+00
3.458501376721542453e+00
2.315504991685885194e+00
2.198621915346197664e+00
2.304962708975216490e+00
2.600472655498630381e+00
nan
3.560646752079020150e+00
3.839107787254652404e+00
2.406952632440633177e+00
2.428921816872605888e+00
3.055561314627992964e+00
1.780131160517985700e+00
2.049085245029586666e+00
2.188214591812465581e+00
3.213044287875522098e+00
1.726979885712368601e+00
1.822270703884322884e+00
2.187983011628533703e+00
2.751611006056191133e+00
3.866075337574157889e+00
4.611252265029087916e+00
2.100992918410274246e+00
3.621690125081731715e+00
2.556634732451452674e+00
2.006178932196951425e+00
2.948822682710659837e+00
3.330154127290381183e+00
1.963282017241343214e+00
9.689574376972639458e-01
1.842686828260180487e+00
2.399694285239664548e+00
1.847392143481997318e+00
2.030902927864550289e+00
2.308375486247614905e+00
3.407382466257434572e+00
3.303353721253515562e+00
1.730057606423610173e+00
3.083707691624405278e+00
2.205199580861545439e+00
1.969630338013586668e+00
1.915499464070959723e+00
2.271156986598566352e+00
1.860883092313094345e+00
2.044919158249709934e+00
3.656058337895593979e+00
2.179617994497498490e+00
2.156037035243302036e+00
3.997097761931749815e+00
1.745469767336433664e+00
2.075371682430849241e+00
1.891343969268960201e+00
2.036957994656098503e+00
1.953062337176086238e+00
1.811737413279205233e+00
2.095482237077109566e+00
2.142747302000005405e+00
1.947092784391339704e+00
2.941598151114606097e+00
2.326702610097820756e+00
3.052785904212226953e+00
2.158235033132474001e+00
1.860888311756421665e+00
3.608831942293967643e+00
1.980310285688968053e+00
2.051708320755781134e+00
1.966129579030837515e+00
1.991652912197492409e+00
2.349052080467268322e+00
1.974817273385076177e+00
2.659385861913742488e+00
3.423354580286647408e+00
3.881206182296776941e+00
3.461131431101347911e+00
2.108632660017719651e+00
2.115167110856443156e+00
2.271480158011592199e+00
1.964873676481281750e+00
1.899238494359319906e+00
3.823866929331415587e+00
3.189800397042275915e+00
2.595812354498564734e+00
2.025442632676607069e+00
1.909961171255285972e+00
2.567827925936474021e+00
3.856979376843455487e+00
2.272143639383157332e+00
1.670401954352888518e+00
3.499646266661928795e+00
1.986888779850923603e+00
2.166047868141282695e+00
2.559459957233774841e+00
2.072159420584283485e+00
2.100520775458182499e+00
3.355561196539326829e+00
1.937899032361375617e+00
2.015178190001198466e+00
1.921341329652454855e+00
2.550802474013738941e+00
2.087273749689185109e+00
2.553782487177996163e+00
2.868892612324541069e+00
2.167875093552865895e+00
2.035665055347669394e+00
2.081107344350803245e+00
1.950079781793151446e+00
2.352107288825188824e+00
2.602575714068259494e+00
2.222961372505853017e+00
4.460008195900538652e+00
3.725011725938892404e+00
2.108226537507975173e+00
2.234711386891208740e+00
2.323864501071620126e+00
1.898575959381774148e+00
1.955694824620130223e+00
2.016676781358788251e+00
1.818860194740873570e+00
2.447945143168452908e+00
2.875866540106162716e+00
1.677212261007888561e+00
2.612551254714934768e+00
1.892364895200109309e+00
2.638314227845419246e+00
2.646475847370312717e+00
1.850714451939897698e+00
3.030900614445346974e+00
2.505433541138293307e+00
3.458839944821633150e+00
4.186285212700741276e+00
3.649507312227354028e+00
3.957307881338775424e+00
5.134037505596706907e+00
1.961800664213640077e+00
3.181177219332435691e+00
1.901216673159881410e+00
2.000143360945889626e+00
2.116776608018974049e+00
2.094625402846183704e+00
3.986640387255020457e+00
2.057690729362900761e+00
1.190122784464014316e+00
1.675789842999557022e+00
3.283911143550108935e+00
3.642575988854729552e+00
2.124228565034959715e+00
2.395022239340854675e+00
1.856641738744101433e+00
2.021715603242014936e+00
3.053249727829398630e+00
3.311557727690161546e+00
2.070011082689672488e+00
1.783748288937726079e+00
2.500245232555245334e+00
4.135558658925623021e+00
1.833414422421130840e+00
2.192792425243051291e+00
2.061780140225731639e+00
2.097369410086077579e+00
3.818543382696660160e+00
2.313217860001981485e+00
2.211682127865393532e+00
3.386403753471523004e+00
2.356859274907394219e+00
4.557841596382464111e+00
2.672057285804927851e+00
2.226843414975420377e+00
1.953213383047149421e+00
2.873874567697814353e+00
1.874630436106150766e+00
1.822307207269058038e+00
3.453120704443504607e+00
3.772187785458025466e+00
3.460770757223450289e+00
3.502442861677333763e+00
2.227093470638385142e+00
4.698517766747712265e+00
1.879091028129399321e+00
2.531856531355810791e+00
2.226312179875163277e+00
2.698003428079423838e+00
2.152483271062476167e+00
2.138477679087897432e+00
3.785561104407889399e+00
2.146288252499348737e+00
3.363110585179618806e+00
1.964159598316971733e+00
1.855287069755944707e+00
2.062799214697382588e+00
1.690530404986790636e+00
1.836356609498016157e+00
1.897584270896147896e+00
1.968855502306272820e+00
2.442847406256934306e+00
2.459895532736407375e+00
1.820464702508410415e+00
1.940245350543786440e+00
1.970717665800854279e+00
2.104490139509442415e+00
3.381803790040925239e+00
2.351794123233375888e+00
2.032988890116061764e+00
1.995165216132167352e+00
2.207744587217046472e+00
2.463031776353950431e+00
3.115722665353337195e+00
2.702527178948240572e+00
2.018964457748388952e+00
1.621739622519035917e+00
1.851975042802561422e+00
2.399828844706112463e+00
2.644183185534456637e+00
2.062000397646293948e+00
3.127919553968751210e+00
3.584912588218507334e+00
2.361436957156623162e+00
2.082146699451482341e+00
2.183120231609964268e+00
1.902435943926605866e+00
2.166142605706078417e+00
2.112602531392670624e+00
2.188094954961534278e+00
1.828803221793208644e+00
2.093144819766789677e+00
1.939131873627797820e+00
1.945695140426802583e+00
3.409501385545577801e+00
3.641912417042543648e+00
2.223227276141738429e+00
2.302798996797834175e+00
2.283662634402888969e+00
2.359068864841424862e+00
2.097129714097161646e+00
3.128739995100494831e+00
1.973437842821246679e+00
2.045396880021622454e+00
1.905275922763001617e+00
3.575026950453439767e+00
3.262966896659873939e+00
2.000466540821257411e+00
1.988880408625272933e+00
2.074001949951921109e+00
2.146889050983047831e+00
2.255928686215149526e+00
2.533395706642566747e+00
2.110132984328297212e+00
1.907065102336692908e+00
2.114370621991421562e+00
5.062540434830629543e+00
3.308163759492202871e+00
1.989040851703335333e+00
3.464981901948914089e+00
1.800292662382941611e+00
1.969093573652596740e+00
3.250150244994740145e+00
2.935723665506488445e+00
2.176239506661331369e+00
3.495652362448305350e+00
3.099146208519382384e+00
2.812236890744307161e+00
1.802030625498941774e+00
2.875527535396180667e+00
1.694788888906797464e+00
2.671787597148379323e+00
2.104393720515587152e+00
2.150074683659248365e+00
2.381577067735636266e+00
2.114293289508787144e+00
3.049544190060249349e+00
2.664014507286583289e+00
3.098401033764377921e+00
2.565141710798397146e+00
2.028630682532004847e+00
2.555417208214890490e+00
2.014451795266746004e+00
4.339272074818553371e+00
2.140142789627554443e+00
2.696081053707897635e+00
2.474607908144133894e+00
1.862848638561851899e+00
2.053893880721040954e+00
2.242207715976578974e+00
1.890606727382726282e+00
3.228049045580555720e+00
2.243873039375271716e+00
3.452634913668477967e+00
3.324432194462529466e+00
3.350613540107215460e+00
3.565695465270623643e+00
2.679905970693542194e+00
2.123556892850125610e+00
2.558022735699943873e+00
2.899243532784435917e+00
1.787062278287945061e+00
2.299154357865319298e+00
1.854009331467241450e+00
1.864027616033061330e+00
2.004767450730683187e+00
2.069211936169852439e+00
2.255234200181514215e+00
3.517539564993752421e+00
3.593915094455836901e+00
1.952521328459105199e+00
3.177236493971904885e+00
2.108558701358556942e+00
2.441991823279876961e+00
2.489433100670435550e+00
2.351386968160570579e+00
3.938904158634656039e+00
3.250679588653256680e+00
1.969343323397963808e+00
4.338973424785673494e+00
2.278822980185588598e+00
1.919877850577759615e+00
4.590518628602858975e+00
1.745583774694628332e+00
2.523753654848439609e+00
2.274646160093594549e+00
3.319602135482425442e+00
2.463413823763249688e+00
2.334808466704942465e+00
2.223715925485853173e+00
1.849024821354216419e+00
1.686606309820165572e+00
1.826402057532192647e+00
1.864507571259226726e+00
2.234619300055302293e+00
3.132030737858131797e+00
2.084897348297568342e+00
2.082758893418706680e+00
2.167938459282906738e+00
2.157153589760777201e+00
2.952889407052215809e+00
2.340377242476550546e+00
1.841412273780207443e+00
1.836042579218286619e+00
1.967496823333787503e+00
2.099103425480135510e+00
3.558161139531703654e+00
3.568953994942720254e+00
2.030466396925793227e+00
1.241887189189532226e+00
1.581473457519295023e+00
3.849744033825676759e+00
3.329849065432737731e+00
1.840518615004999248e+00
1.982892373177549405e+00
1.884022171511149146e+00
3.161521567879577610e+00
3.175042667343301428e+00
2.627755265363705295e+00
3.311576296380287499e+00
3.296011425866413713e+00
1.867093921898252074e+00
3.271795416121023425e+00
2.161963954766530804e+00
2.402315636106929553e+00
3.957309271947782037e+00
4.336895008726428635e+00
2.427218780346820370e+00
2.253039986105105363e+00
2.090804891849423086e+00
2.404609987616763256e+00
2.090087629044827811e+00
1.881723196016897193e+00
2.768939401827947844e+00
2.403375924111323059e+00
2.018474366369436002e+00
1.942324976112395296e+00
2.561947635266801804e+00
2.235755692687165119e+00
3.349583159090480766e+00
1.739677271290892779e+00
1.913170049406038853e+00
2.018824388894667088e+00
2.236921313370793918e+00
2.093737788532623600e+00
3.799957588786783358e+00
2.925963735322549386e+00
2.339785232442811225e+00
2.043346824068344336e+00
2.057208579901907530e+00
2.038017932627198991e+00
2.112904273159192936e+00
2.145269573404867458e+00
2.342192189362980237e+00
3.450595768859916923e+00
2.289724333732281458e+00
2.545238524405947445e+00
1.582455754181374630e+00
3.425031981329501818e+00
3.373580210897989762e+00
1.942485982333259198e+00
1.534401950385921642e+00
4.420884258650087162e+00
2.346145656044294370e+00
2.750525656064360724e+00
2.699472824082065348e+00
2.172627337304081419e+00
2.020083428644602552e+00
3.748121762795321832e+00
2.010068428120777906e+00
4.940256164501879432e+00
2.687468674866385854e+00
2.071363158492107726e+00
1.937052868159862218e+00
3.603024662505413200e+00
2.774010158583858132e+00
4.784154970479118418e+00
4.054069508166207925e+00
3.533348775562405564e+00
1.821978442558213729e+00
2.204575510504818592e+00
2.515908181539147748e+00
3.353246515421950846e+00
3.605695836359471329e+00
2.053163575284405518e+00
1.999788403189011188e+00
2.071104349303144687e+00
1.960270007695757322e+00
2.179242454761276981e+00
1.635298573670943556e+00
2.304284972471768445e+00
2.520028659785567893e+00
2.342418452005804230e+00
2.237334666103063974e+00
1.967569474745549885e+00
1.712906747211995206e+00
2.956761753213148936e+00
3.347723150723842078e+00
1.878352808692750564e+00
1.954054363797100624e+00
3.072334060134139566e+00
2.881101248227660339e+00
3.570742816566073952e+00
2.508492808548374420e+00
3.401349107715238684e+00
3.427723884401240095e+00
2.935222269020917540e+00
2.205550696710875780e+00
3.738361367088371523e+00
2.850510653857442733e+00
1.902712077679192815e+00
2.021723869012742369e+00
3.722536587599343694e+00
3.850588391698245960e+00
2.526378525990892410e+00
3.479382621638009709e+00
2.190443441297187377e+00
2.251554923557880006e+00
2.586846085466009360e+00
1.800468766321477343e+00
1.992072051075208350e+00
3.242698765180956233e+00
3.187895349694108926e+00
1.370632695449511607e+00
2.520855849427475981e+00
1.863278482730247765e+00
1.963520858381774703e+00
3.246160680501041895e+00
3.297686551823212131e+00
2.727352128537740228e+00
3.723694455644240620e+00
5.491798033006367596e+00
1.588712141346310336e+00
4.490197293272337298e+00
1.990804969394710300e+00
3.539577900597749682e+00
1.723639929380179181e+00
3.625935964272350098e+00
2.169046069216772565e+00
2.195061231306317140e+00
2.382651251958227245e+00
3.067919150360165048e+00
3.277926055575737685e+00
2.173621456975305843e+00
2.206256040806095609e+00
1.944907003528859368e+00
2.625647498007804170e+00
2.344667176380304863e+00
2.121139740256977380e+00
2.016265746084375365e+00
1.773546658793943909e+00
3.660999754586051758e+00
3.516137866773703546e+00
1.897953778627455623e+00
2.315309399487449404e+00
1.903662208322664418e+00
3.585139334766916708e+00
2.409630272285652186e+00
2.122669669728252551e+00
1.962368531251618142e+00
2.193215742374514665e+00
2.289012286529334084e+00
4.510570007779374002e+00
2.198568616486843208e+00
2.159507086743703397e+00
2.116663699618097638e+00
2.149123457749965826e+00
1.834309766143181308e+00
2.766596960357866397e+00
2.160555342275127799e+00
1.977659445451248832e+00
1.871963373846512235e+00
4.865644004162045455e+00
1.545271238207984066e+00
2.502372341317378623e+00
2.061284280080378117e+00
2.319875965493914727e+00
2.109137472086236809e+00
2.694270743632646514e+00
2.339272005728108006e+00
2.130611952601497716e+00
1.860504672928104508e+00
1.875075303998271714e+00
1.866255870272750972e+00
2.253380473496549019e+00
1.967926073444111523e+00
1.990729776702846232e+00
2.335883142279573388e+00
1.524759167021108475e+00
2.321419497662294162e+00
4.900847542185878147e+00
2.328474335943620410e+00
3.286522108163870026e+00
3.584722162610622931e+00
1.986708845918686794e+00
3.464582341465767712e+00
3.675001247516857195e+00
2.232984224383252503e+00
2.885677060229160151e+00
2.144251288406268774e+00
2.172976831284948673e+00
2.287685112800789344e+00
4.391308388261200513e+00
3.817106784045637191e+00
3.308381321383111473e+00
1.619687811591425275e+00
3.586476244052770213e+00
1.885059188270886477e+00
2.476776768907098081e+00
2.098637810794502734e+00
3.623872388294509417e+00
2.717886014263557470e+00
1.913472036346517857e+00
3.329710339776405181e+00
2.044212986008113297e+00
3.503268033606184773e+00
3.514075262183221859e+00
3.312060817544423053e+00
4.590336987174911343e+00
2.397729538336133448e+00
2.712135809124864405e+00
1.888609536808888878e+00
2.057557401765720773e+00
2.519404101533074147e+00
1.927835000697403434e+00
3.469871877947857008e+00
1.938298517286044298e+00
3.628716578922281499e+00
2.131528312856277196e+00
2.310621147332140080e+00
2.120801594086514807e+00
2.383267252943615855e+00
2.280094294189601634e+00
2.138770404943077796e+00
1.534181055791244308e+00
1.767094423386936564e+00
2.038330353462870725e+00
2.514615386843255695e+00
2.078590393595753483e+00
3.450405881895238114e+00
1.854117196651613897e+00
3.297902762965035262e+00
3.430931931200667862e+00
2.945269038676936901e+00
2.513133734655053964e+00
2.315967307574698264e+00
2.319962163876941652e+00
3.420132835004059846e+00
3.459973815855954982e+00
4.022183121213205759e+00
1.861393784181191391e+00
2.448287340871523998e+00
2.155394341280743475e+00
2.203477553596302929e+00
2.371099627211107563e+00
1.864060987165358840e+00
2.256711396738731334e+00
2.005495936922898181e+00
2.075381451121891985e+00
3.800551903718243807e+00
1.687197467626419645e+00
3.317181286283601427e+00
3.297077282138840992e+00
3.381713338796646262e+00
4.360381191927115374e+00
3.503927711080496277e+00
2.163320154303701948e+00
3.474503556617978717e+00
1.969609649969980669e+00
2.290378717936910391e+00
2.799387693552779499e+00
2.300938906912624926e+00
3.577280578612266115e+00
2.172114967939598795e+00
1.959061054118764966e+00
2.024369291340420762e+00
2.844054235119209295e+00
3.250656518261279437e+00
2.138970877319418484e+00
2.406947990496583589e+00
3.594271848608623365e+00
4.036399315696208134e+00
3.776379415130282524e+00
2.166707130006873872e+00
4.431448881440839038e+00
2.485720379692263560e+00
2.478980156589549289e+00
1.911656626490225053e+00
2.308793912170174156e+00
2.321665235303687513e+00
1.942890390178875437e+00
1.952816396500979712e+00
2.107313789445855789e+00
2.038343979067007705e+00
3.335624924546842784e+00
4.092933645156267453e+00
2.790368063713339009e+00
3.374058035195519611e+00
1.655820676690781701e+00
2.169294317533434491e+00
3.392782119623723780e+00
2.491638729376119521e+00
2.101293304468805800e+00
2.279200936754604889e+00
2.063876860229120869e+00
2.048389339656219388e+00
1.935597533153732286e+00
1.560537649594711196e+00
2.098154423199145580e+00
4.146238247515152686e+00
2.293077896271041194e+00
2.527582519045615594e+00
2.145697607403347362e+00
3.691014926460415957e+00
3.823426251298993606e+00
2.379586690343987065e+00
3.609079373063591056e+00
2.781514506897258432e+00
2.032141529606366959e+00
3.438656180067119816e+00
2.082286588187651333e+00
2.198700832034833130e+00
2.320227689922992109e+00
2.503964844662415867e+00
1.635137527853474326e+00
2.257609139187280789e+00
1.747036144057813933e+00
1.743544534847909944e+00
1.891375311963945816e+00
1.832058316853673707e+00
2.380029822326440225e+00
2.466165110879309452e+00
2.446651582145920489e+00
2.226068264323435297e+00
1.870065882520374645e+00
3.308804389542966629e+00
1.991164597878396725e+00
1.560172186585147225e+00
2.439572787362814132e+00
1.926503258885780889e+00
2.296146220606231747e+00
2.504531241984121248e+00
2.160332403393787626e+00
2.317530721046844544e+00
2.159596638769680776e+00
2.451984274269977337e+00
3.597537263049067402e+00
2.332280014066142382e+00
2.294974444435897265e+00
4.861923897007240036e+00
3.292493989604692306e+00
3.519574993671742646e+00
1.899092308546770136e+00
2.156339510809733628e+00
4.036402431391193701e+00
2.007533506531616663e+00
2.074470446045598937e+00
1.820239810688182747e+00
1.852087661263171592e+00
2.027721355860515384e+00
2.213083847247726332e+00
2.156532485479967232e+00
4.665669998231013693e+00
2.675198680413551688e+00
4.042435974948706878e+00
3.829007446417105776e+00
1.908841694769456199e+00
3.454569726420180675e+00
1.779738296521880869e+00
1.983113889122660067e+00
3.767126935494995887e+00
2.129842248673798455e+00
2.683499648965243178e+00
1.538510743444410744e+00
3.012583098519237890e+00
3.532144028952026726e+00
3.632381241367475866e+00
3.457758965957662411e+00
1.806502970861118440e+00
1.921877042568335803e+00
3.208277731212825223e+00
3.411772963084119148e+00
1.910703842419875231e+00
2.115586144679460379e+00
1.991562400649819597e+00
1.964271806300754486e+00
2.340808831399416423e+00
1.966030956300760080e+00
2.226217809151906923e+00
2.844228018249872036e+00
2.136869122693374035e+00
1.853225143649905649e+00
2.255093765128797223e+00
3.989797563810610903e+00
2.039260266919285414e+00
2.337705743093753341e+00
2.812251600254377149e+00
2.022215435141799134e+00
2.446328899080255859e+00
2.532683818544899434e+00
1.698933379774946184e+00
3.821033959232530641e+00
3.466067870767782999e+00
3.585055016004647044e+00
1.759001182320421242e+00
2.205930893843115026e+00
4.374722857848302837e+00
1.931239700443174501e+00
3.495317007496482109e+00
3.711119152728734605e+00
2.013591804761173165e+00
2.209570211279189067e+00
2.433663840326465433e+00
2.303842077124525822e+00
2.078561769418198146e+00
1.721952156485389018e+00
1.811524832148423414e+00
2.801677058258353892e+00
1.568922998153555071e+00
1.958117270469827531e+00
3.911335864812867325e+00
3.211736882690165107e+00
1.569932733591996588e+00
2.148730173944440214e+00
2.024152365621178173e+00
2.198414114919707618e+00
1.863858204012628139e+00
3.543277697644708013e+00
3.436473563729124159e+00
2.119177270937913082e+00
1.618669645206426644e+00
2.939917280793306720e+00
1.769332604178579293e+00
1.893132413239585699e+00
3.995086568533210425e+00
2.104725224167638409e+00
2.335897767825724003e+00
3.179073284608959771e+00
3.421159495090908109e+00
3.559485587318712341e+00
1.920974343507633186e+00
1.722760268016139129e+00
3.297985071239442956e+00
4.320538316429989756e+00
4.279152898047291487e+00
3.781134004987994235e+00
2.569193843663350574e+00
1.951594280804295201e+00
3.595078208826770538e+00
3.249869955293453128e+00
3.525660562963528033e+00
2.108907159067276993e+00
3.361164543910863500e+00
3.354706905576638309e+00
3.007438400743546847e+00
3.678919855223991231e+00
2.256473535268636255e+00
1.946006797668799804e+00
2.352739390750397064e+00
2.096123622633782269e+00
3.388569194128423945e+00
4.165585947942999745e+00
3.259021814245000481e+00
3.578870353948384597e+00
3.692031219677332388e+00
2.235518272061102873e+00
3.589096549584076090e+00
3.314248575283608389e+00
1.921852266212433769e+00
2.096742986827422328e+00
3.436350547376531228e+00
4.349905334909718313e+00
4.031118517521310451e+00
2.107266662775261423e+00
2.468032177334687827e+00
2.136830299269587119e+00
3.642327820517229586e+00
3.862541359594558799e+00
2.117551030216155539e+00
3.521574083210921913e+00
3.662515630400096978e+00
1.952069432402387505e+00
1.961682553116509631e+00
2.511300048833029042e+00
2.107908401218725469e+00
1.884106061577572211e+00
2.224665980747412508e+00
4.221766227670669558e+00
2.366246227828077586e+00
2.182171686009063638e+00
3.332975715173233322e+00
3.741962258546820852e+00
4.333055117348377117e+00
1.857871784173158236e+00
1.605523084144831136e+00
2.204239812690708789e+00
4.108665184022738615e+00
2.121169962664124498e+00
3.193920135197584997e+00
2.192608443524067585e+00
3.575861234644730047e+00
1.928805528787605805e+00
1.998497963347423134e+00
2.159623394183874723e+00
2.395848517816735690e+00
2.342092388671821457e+00
2.180936395977308706e+00
2.056214331359396130e+00
3.402130785777329081e+00
4.460086047242880269e+00
2.333746515196696514e+00
2.045175937284264389e+00
3.458000104244607353e+00
1.945562773180269378e+00
2.039948199150726893e+00
2.593243538293866113e+00
1.975316479083653265e+00
1.959278178955481842e+00
2.067935590414652136e+00
2.570486118060864023e+00
1.978822663621375932e+00
2.039292064702648233e+00
2.015534264132941011e+00
3.423605098109794298e+00
1.946669826236448131e+00
4.152648384299911122e+00
4.555830867059055045e+00
4.677431320533592007e+00
1.961989643936890237e+00
1.971500240904524581e+00
2.074842837643647631e+00
2.301645038634572149e+00
4.824269606070404670e+00
1.931002723720356196e+00
3.084213138708653101e+00
2.032424953734744300e+00
2.265998381930164118e+00
2.344404421961868934e+00
2.133860298132996380e+00
3.243628529605749211e+00
1.998018247848040163e+00
1.999035314578675449e+00
1.969088613521870368e+00
1.983794253941244978e+00
3.583742700725863095e+00
2.566070773069359934e+00
2.513857987453944620e+00
3.794083344547987569e+00
2.057711494467141744e+00
2.016156147730885806e+00
2.022874202255509068e+00
1.900300320624709327e+00
3.301144979020948611e+00
2.164525574843361166e+00
2.262271227218465075e+00
3.187419115949463144e+00
3.503849107177109179e+00
2.638713245518213846e+00
3.343101558761063963e+00
3.444650944741116660e+00
1.866772944024864156e+00
1.591968937432064912e+00
1.865437255781286163e+00
1.687584683481252457e+00
1.883780891746507757e+00
2.494072489836638873e+00
2.559589168746155607e+00
3.526416696859548949e+00
3.532015462947383000e+00
1.920830519273706516e+00
1.737000000714655767e+00
2.562490183656244369e+00
3.396684338024412497e+00
2.045434439868151877e+00
3.376522237113260605e+00
3.420804470012488441e+00
3.423656831560570879e+00
2.150729111703736596e+00
1.983345759153466226e+00
4.804979612481257156e+00
2.603998513884100863e+00
1.837126673992415693e+00
4.007954665857432985e+00
3.381988334603546420e+00
2.182589133281192417e+00
1.876389244620772612e+00
2.961136350399917294e+00
3.382994693607060732e+00
1.763910428530556018e+00
1.794602449634126629e+00
5.872761537432606538e+00
3.441597147718703287e+00
2.807713816660103667e+00
2.219103715507493746e+00
2.384874134849252147e+00
3.604254066818548541e+00
3.217560917489543648e+00
3.646793826643566661e+00
3.529828770750502276e+00
3.606860175370687038e+00
2.465942149449024789e+00
3.395373046375610215e+00
2.955343264173431628e+00
1.804728565785518768e+00
1.861934231637714099e+00
1.868109862608130278e+00
3.373491665728018507e+00
1.904724912944358861e+00
2.395936517709676750e+00
1.845328456948474027e+00
2.401875003112641238e+00
2.616236901964268391e+00
2.011829473633380605e+00
1.778424063036522007e+00
3.578805751665467660e+00
1.997413355886124009e+00
1.855763361716899373e+00
2.203993434401045448e+00
2.174358783635377268e+00
2.092059084444942041e+00
1.938084144236013273e+00
2.141631469386888753e+00
2.926995504823636907e+00
3.500895849178629504e+00
2.342712159817073037e+00
2.112086101258747295e+00
4.234861967013591411e+00
4.147293512526199599e+00
2.063262362778006676e+00
1.820779894111907549e+00
3.368439928202195954e+00
2.770917794458342520e+00
2.058278338917780115e+00
3.370141251998087117e+00
2.586500701708145389e+00
2.502783349727104589e+00
2.537324044647389698e+00
3.678482901650668602e+00
2.122767571243229234e+00
1.891665757642137846e+00
1.681932972845692653e+00
2.124591854303568450e+00
1.948534911250374702e+00
2.099447798680349919e+00
2.639310481661937491e+00
2.110461464418034616e+00
4.199762579474808355e+00
3.951408005734426077e+00
3.652166356941771941e+00
2.423453322880240179e+00
3.635456597531184109e+00
2.107524505939551762e+00
1.989392601778313674e+00
3.945589351129029865e+00
4.090286214531769104e+00
2.301197043673305132e+00
1.605591736309100792e+00
2.007602496140383330e+00
2.045806563406572742e+00
2.536187919839510752e+00
3.678871600919251694e+00
1.720261727646319017e+00
2.290795391834334005e+00
2.034610172609790713e+00
1.908743011070232143e+00
2.245553716259198751e+00
1.690477114177805440e+00
2.442805191537444909e+00
2.292837126412478277e+00
2.288217417389183161e+00
1.830922783062994164e+00
3.504863246985421732e+00
3.981018583409037692e+00
4.179196660225381166e+00
1.977873965279887125e+00
2.008571540619479734e+00
2.280537755995687199e+00
1.800974570804676045e+00
1.778148100118487562e+00
2.142546686284939828e+00
3.800869762311970490e+00
3.334295853306254553e+00
2.227571490446357938e+00
3.469502543612573930e+00
2.430423527978069931e+00
2.454917501979307470e+00
1.881778986332917514e+00
3.655475583282745244e+00
3.734553178000116880e+00
2.414321529517062803e+00
1.691697412304634884e+00
2.300855749759137314e+00
1.819503439851005488e+00
2.130243921118552652e+00
2.201053446148141468e+00
2.327838220186864593e+00
2.255681191562822985e+00
1.423732499047658751e+00
2.011637707261115793e+00
4.047804210342359710e+00
5.181325448425513791e+00
3.127407854311662572e+00
2.729942985703801117e+00
2.265682117528285300e+00
2.767865651552371187e+00
3.523929651361999760e+00
3.570051428409230621e+00
1.956365783628964738e+00
2.148574541017234552e+00
3.309815302887174404e+00
2.177351790148607247e+00
3.702440320356860326e+00
1.958845184782603610e+00
3.726891586530210798e+00
3.802269687484255645e+00
2.161544830184977783e+00
1.988204506342522659e+00
1.771857022487905553e+00
3.821151551212800701e+00
2.267275386556981243e+00
3.542532261107513403e+00
2.541874467169626062e+00
2.277181683618479280e+00
2.190538265127197626e+00
2.038842339011099458e+00
2.028075073882735779e+00
1.981069173853749144e+00
1.759144372985522065e+00
3.037641893533307602e+00
1.810432760104177197e+00
2.203782784827243990e+00
2.097880670687093385e+00
2.119308052279704757e+00
2.458543093647911792e+00
1.853413103823365882e+00
2.198924423829842212e+00
2.068508289908003395e+00
3.151333650736763303e+00
2.043567020486195762e+00
2.084698656626899460e+00
1.753169432142055006e+00
3.089553651152887159e+00
1.299776287763698024e+00
3.495552321165034115e+00
3.787732857267142261e+00
1.881543398325445260e+00
2.291283457263757040e+00
2.266497276470305078e+00
3.448557826284618155e+00
2.076102811674092496e+00
2.026796081444689257e+00
2.461840090513561563e+00
2.253634075274267623e+00
5.268271858458605017e+00
3.526223309443538678e+00
1.887071349423312450e+00
2.449359990351709815e+00
1.634389620838816670e+00
3.779520933047235243e+00
2.783343350180219833e+00
3.497846723377065814e+00
2.176687039418497172e+00
2.162516622975150682e+00
1.769713810136243515e+00
2.128337164253605085e+00
2.026401665210431968e+00
2.409312979056026816e+00
2.200704254685737382e+00
2.195319413437188505e+00
2.208590131825071801e+00
2.266323687665898312e+00
2.283035226946070750e+00
2.017679596585019386e+00
2.107869063937293674e+00
3.071278174967596364e+00
2.002856624274535591e+00
1.980103193774765735e+00
1.941730061367243687e+00
3.350040483673750291e+00
3.121271349251370619e+00
4.490334805561037257e+00
3.435449653032746742e+00
2.054045286574025742e+00
1.596543613228461611e+00
1.874995712651503776e+00
2.421995082646074771e+00
2.577087397098265509e+00
4.349483578797562089e+00
2.355561936222316355e+00
1.892432520957928466e+00
1.958481092168800952e+00
2.424913943432485564e+00
1.846420625423392359e+00
3.292801352815288851e+00
1.944348829919453125e+00
3.213090571984795307e+00
2.170824343726143191e+00
2.605642261342866028e+00
3.731561149096972230e+00
2.097470795397291532e+00
2.799674517185714251e+00
4.184968782184791181e+00
4.114099639003746312e+00
1.956606781857054056e+00
1.956333188294688830e+00
2.207190342210111567e+00
2.793036386010297800e+00
1.894087374804339641e+00
3.640849202816874186e+00
3.402120077662852626e+00
3.795471633609806439e+00
3.737748090890924413e+00
4.020008157997923881e+00
2.170128833121040657e+00
1.825350362880016508e+00
2.180666533906145066e+00
1.969807146941385589e+00
2.442748342055206301e+00
3.034008711253781243e+00
1.789300339024735953e+00
3.487918803459000738e+00
3.680415561501854782e+00
1.947899134610027838e+00
2.046513427416162934e+00
1.817463866500821146e+00
1.813801445514814814e+00
3.496931457689124834e+00
1.815086674320481874e+00
1.978671732321400700e+00
2.079137895828109261e+00
1.735732970408787601e+00
1.850934486568620141e+00
3.491475796615020943e+00
2.582533870761812622e+00
1.888103617741645479e+00
2.719847904505340974e+00
2.305542760652087075e+00
1.947432531118828525e+00
2.273932651086682633e+00
4.409588759854051965e+00
1.420887155712298622e+00
2.525188175784358169e+00
1.861565697624272708e+00
1.989378120305532960e+00
1.735621689225937070e+00
2.299117645829954260e+00
3.403918570225662688e+00
2.547624776216225406e+00
2.605547356653833635e+00
3.604526434244269772e+00
1.813720125088842616e+00
2.028189424389428730e+00
2.112548533741800849e+00
2.082467356118240964e+00
2.394616419732961354e+00
1.910506077129720426e+00
2.526480497785681401e+00
2.048738745708535980e+00
3.407903487974259349e+00
2.077875763861759317e+00
2.043091069442006358e+00
2.207275611679770488e+00
2.379867768731690703e+00
2.573030965883274845e+00
2.729005444149586346e+00
1.983491648080794478e+00
4.109635635625095595e+00
1.919782801367971192e+00
2.336784065803083621e+00
2.366268926718355647e+00
5.099135220975642646e+00
5.345506131621141854e+00
2.441016172244172999e+00
2.014802921378600509e+00
1.993139040009740182e+00
1.849513508844558229e+00
1.894834762583873511e+00
2.082253654291110756e+00
1.626226567919927701e+00
3.352646186956453001e+00
3.143009711243254678e+00
4.563817294069627550e+00
3.987785626220300195e+00
1.874844702687873399e+00
3.394185387982021407e+00
2.429151116797825694e+00
2.042824935154689214e+00
2.123809120991938748e+00
2.269025060517062542e+00
1.657002645139804997e+00
3.297996903384397438e+00
2.217759345718124386e+00
3.549714746349457162e+00
3.299495139633990881e+00
2.081468956935103698e+00
3.202456140422671460e+00
1.943818685149965697e+00
2.103902869679079579e+00
2.217032374776112036e+00
3.727674339410028459e+00
3.292558137481514269e+00
1.766652243026907598e+00
3.365367827225175912e+00
2.159409606727417330e+00
2.140764941286755096e+00
2.093589939190615201e+00
3.431493479981437833e+00
1.908286896094981921e+00
3.173604743414984775e+00
1.949971278639452965e+00
2.478448044851993881e+00
2.176480418927618121e+00
2.255789601596935423e+00
2.294865683957660440e+00
2.486814258995098559e+00
2.336014550762497421e+00
3.892412185943452840e+00
2.446884206685628005e+00
2.253500784083305675e+00
1.908773706326523767e+00
2.210594085031249101e+00
2.241383228937114502e+00
1.903886666842307340e+00
1.950308882682469713e+00
2.012708808294590757e+00
1.780095595918031348e+00
1.982644166616549741e+00
1.736074219105421701e+00
2.000109472278670530e+00
2.356988646554107891e+00
3.394444601716918974e+00
3.428412399298852886e+00
1.653310425810585738e+00
3.926713380191801051e+00
2.583403204116276441e+00
1.906649558953166679e+00
3.057622098884189565e+00
1.820426204483414301e+00
3.808646947989910103e+00
3.026174240652834690e+00
3.311822806998209856e+00
2.638456024551846912e+00
2.300069565462269594e+00
2.602429445061274826e+00
3.572540026258446577e+00
3.564255427726347403e+00
1.884498595771346707e+00
1.614544836870853928e+00
2.217861277539285414e+00
2.179954368939096110e+00
2.559202540692392613e+00
3.728503359993867061e+00
2.286461333892901848e+00
2.151789731408455975e+00
3.601982858969861478e+00
4.858708395535849434e+00
2.297852177772274462e+00
3.254137406521231402e+00
1.915999255290295578e+00
2.169203343251431715e+00
2.017366631821309930e+00
2.263805650873439657e+00
3.335388083897500966e+00
2.123052643382880689e+00
2.239230842366149332e+00
3.518112070551291826e+00
2.620863200817115768e+00
3.150151369741402085e+00
3.907762981524504742e+00
2.191216396868063576e+00
2.080262159506054420e+00
2.142042534210671256e+00
3.410582747577351359e+00
2.120815807656881713e+00
1.790644141354838403e+00
2.277843965964745809e+00
2.388423007830198230e+00
2.494818225716059157e+00
4.022512985809794550e+00
4.580287403572331328e+00
2.164148182038567292e+00
1.842815640686058964e+00
3.342815882325416155e+00
2.196406255330631385e+00
3.783076354423184462e+00
1.895085954660886918e+00
3.235184244243348051e+00
3.937635988281872557e+00
1.988721607617597087e+00
3.741495541289973303e+00
2.523260354624767832e+00
2.192947819300403278e+00
1.956661952083666112e+00
3.730749241812454819e+00
3.337999997808168917e+00
3.440362419794723792e+00
4.858336915212179363e+00
2.446139844091614002e+00
1.810108236539690330e+00
3.500472614599731358e+00
2.204580727692679876e+00
2.352978746979540237e+00
1.833970038195059882e+00
3.304436671656833635e+00
3.827912032975087087e+00
2.434535530004120485e+00
2.382881704761487640e+00
2.093882829921978939e+00
2.285763668399690918e+00
2.080351520275634858e+00
2.358677714003948989e+00
3.643046032947282686e+00
3.308090714673105115e+00
2.558998654453026766e+00
1.682421261164973814e+00
3.546664086202202526e+00
1.849877219837023468e+00
1.553549653547893428e+00
3.390933897012617049e+00
2.473707658383581531e+00
2.490590139451398510e+00
2.188580696029458039e+00
1.803978196933248235e+00
3.623035993507049302e+00
3.567020939039958982e+00
2.703923824770499529e+00
3.129679250326165452e+00
2.068413041044007361e+00
3.570845563755280949e+00
2.594950532112167974e+00
2.232851399666210046e+00
3.670723475283645509e+00
1.863125547289866013e+00
3.799754745698244118e+00
4.136746599744626884e+00
2.246312797986361964e+00
3.581344845156654966e+00
3.581742022187059948e+00
3.322690030718339571e+00
2.789784929685533044e+00
1.808320193591783642e+00
2.278040005548833680e+00
2.341174590278712664e+00
4.242105708624656302e+00
1.851475925947104084e+00
2.233676622069634909e+00
2.218285035216614354e+00
3.661162655853277492e+00
3.974406796711555501e+00
2.254501453788598120e+00
1.860565151761227165e+00
3.513907193716356847e+00
1.997199752564094544e+00
1.984293859141404548e+00
1.890643075996120359e+00
1.665338406734868437e+00
2.960410993439809957e+00
1.841909339164101933e+00
3.692563689395835347e+00
3.784436934872658753e+00
4.227677780825747078e+00
4.809797269797329022e+00
2.627425522546904535e+00
3.149036782120030686e+00
3.972295976815984897e+00
3.291731559703415577e+00
2.277874331925834550e+00
2.012139647907683848e+00
2.790629567231922792e+00
2.066031418607057191e+00
3.333731426676012966e+00
1.916351710990805701e+00
2.041612885640898156e+00
2.364870961646818426e+00
2.296266470259238357e+00
3.411036372907942038e+00
3.139257986174934789e+00
2.352635848838475763e+00
2.244631746789056415e+00
5.671206139352858777e+00
2.797518472963381075e+00
2.163153521637234178e+00
3.567573728989613446e+00
1.948057816143902832e+00
3.844901241875212428e+00
2.719850412708901377e+00
5.829022345754534484e+00
1.931144140730708614e+00
1.866001425497487709e+00
2.016816637705284521e+00
5.177874836813280979e+00
2.488856853909155564e+00
3.233400485936243740e+00
2.144305577025843679e+00
1.800617081307666290e+00
3.455821142113395972e+00
2.141807641056112210e+00
2.049858954666223365e+00
3.467822726106529974e+00
2.105533155675927137e+00
2.370526838755712795e+00
1.942337650752356870e+00
3.780797561705357079e+00
1.969275170930486984e+00
