# Supplementary material for: Wide-field fluorescence lifetime imaging of single molecules with a gated single-photon camera
Source: Light Sci Appl. 2025 Aug 4;14:258. doi: 10.1038/s41377-025-01901-2 (PMC12319105; doi:10.1038/s41377-025-01901-2)
Supplement: Supplementary file 2 — Data Set [file 41377_2025_1901_MOESM2_ESM.zip › curated-data-SPAD-FLIM-proofs/Fig4/lifetimes_DA.txt]

1.800547479373431292e+00
2.330534608034618316e+00
2.393640276892486707e+00
1.826931877491435152e+00
1.967201955563135707e+00
2.298472668410913133e+00
1.916338683907313767e+00
2.011966522128515678e+00
2.250391489519611987e+00
1.794811332044492280e+00
2.108742088520079605e+00
1.861407239916479828e+00
2.356482368888791701e+00
2.386589973987802704e+00
2.082613791352094346e+00
1.996223180633874605e+00
1.902293660098073103e+00
2.367052768514027683e+00
2.247110491973288049e+00
2.272436622503810177e+00
1.863290545175718238e+00
2.212152558691614868e+00
2.404155390821116178e+00
2.080173390411995449e+00
2.111305086003651521e+00
2.505398824020636184e+00
2.449146247448957592e+00
2.857793924302080679e+00
2.705825578142486254e+00
2.437140341785196451e+00
1.884210551845034054e+00
2.391338465629351706e+00
1.963141673452938774e+00
1.925309950672105641e+00
1.714983395018270240e+00
2.128764336156910186e+00
2.242515653501925055e+00
2.478934826258853974e+00
2.117389497516711572e+00
2.079820463356377047e+00
2.382108104822614258e+00
2.171190158488655264e+00
1.771155791005032842e+00
1.930860936362532643e+00
2.409271555708260681e+00
2.062359908929967567e+00
2.445467783214045898e+00
2.000144205393255437e+00
1.788394864739461632e+00
1.802607211961405165e+00
2.453084855032585221e+00
2.083835860384535721e+00
2.045846326312861674e+00
1.813339064882592222e+00
2.279827257291136888e+00
2.087969820452090897e+00
2.003723000477801719e+00
1.900224482081778188e+00
2.260860051574939522e+00
2.238733499752680878e+00
2.678342625617358141e+00
2.210650144266645967e+00
2.026621420032089116e+00
2.414475023613044335e+00
2.483998272261620510e+00
2.221734778924752796e+00
2.430501965409896048e+00
2.283740142814827845e+00
2.159487235405147754e+00
2.045055589447269284e+00
2.250792932554217085e+00
2.358943654961633829e+00
3.983199304387223805e+00
2.007717038437270229e+00
1.893810899785788315e+00
2.125111446005700344e+00
2.977368933995754308e+00
2.071195299624872810e+00
2.498540766038146899e+00
2.212153760617432852e+00
2.439830038754128516e+00
2.290099082914644146e+00
1.497465757071333670e+00
1.991474218974850441e+00
2.060727268864935180e+00
2.079603971641000193e+00
1.938215164119962086e+00
2.715321189384800160e+00
2.529002767425971410e+00
1.797420162908375918e+00
2.123902535013843629e+00
2.566216879353184321e+00
1.965745313739196254e+00
1.953721326356720356e+00
2.417915996998146078e+00
1.539732409614742004e+00
2.078480291465209628e+00
1.751653343693898135e+00
2.294254062146821926e+00
2.064477665063847223e+00
2.126726433306943775e+00
2.240958137030454100e+00
1.799213127659983869e+00
1.834728156512831498e+00
2.041836892139823778e+00
2.009379215312907530e+00
2.331865136835689079e+00
2.092508070552864030e+00
1.813998223792218312e+00
2.071409185584327073e+00
1.631009742266127160e+00
1.842299588024460366e+00
1.681970222299625561e+00
2.268718434591403099e+00
1.887442842643446861e+00
2.950721014415792709e+00
2.413701724680267890e+00
2.115936270863993052e+00
2.507021720666495757e+00
2.651560600943642765e+00
2.545590896904989187e+00
2.563598577203364481e+00
1.928131018318811174e+00
1.821357784604305641e+00
1.958398786134588176e+00
2.256211789403955059e+00
2.238745187487067856e+00
2.097493694599081415e+00
2.647419026812436016e+00
2.452396932443932531e+00
2.069151533995352565e+00
3.014074671318168530e+00
1.892441277155551438e+00
1.650887827944662378e+00
2.029667862409018753e+00
2.853860016533855237e+00
2.694506783237352820e+00
2.276725655313714736e+00
1.866153831148371856e+00
2.097354018940599918e+00
1.854913296886790075e+00
2.157402188137190091e+00
2.815445250947851363e+00
1.988523328377793442e+00
2.077629506431374562e+00
1.926440859192980248e+00
1.868383094308074588e+00
1.508856384198753231e+00
2.588713616703222087e+00
1.945260310904358692e+00
2.030919989734234932e+00
2.230335929142580387e+00
1.946741344154317765e+00
1.991796173480753884e+00
2.497244483459218234e+00
1.820830372828325050e+00
2.143492774550232571e+00
2.312757413152488617e+00
2.258472123118302477e+00
1.870317649165541107e+00
2.449106902570557409e+00
2.325351498164025976e+00
2.206553234705084243e+00
1.930914062003737497e+00
2.000417774591127351e+00
2.638509175627143488e+00
2.028361089247166404e+00
2.261066112031660857e+00
2.407562119956916380e+00
2.617586445353901059e+00
1.993765317229137413e+00
1.777975964047079804e+00
3.171330579483078616e+00
2.116341571622017970e+00
1.725108922881900986e+00
1.952326583053056508e+00
2.158888842920610340e+00
2.451020190420085232e+00
1.770923090735738059e+00
3.018437463011596655e+00
1.952204029616135372e+00
2.327528047024372437e+00
2.211611582672859733e+00
2.255291164398248949e+00
2.661119150234729336e+00
3.062774375925796377e+00
1.800046223325413086e+00
2.109160352202296806e+00
1.870427044713850240e+00
2.304029439117291744e+00
2.033484082530980785e+00
2.316891687278070933e+00
3.070742827475838155e+00
2.948230978060197849e+00
2.181211906800807121e+00
2.556025695285237820e+00
1.322462667873780529e+00
2.447605971291080706e+00
2.350584624533615496e+00
2.269302815673928997e+00
2.356021394777623179e+00
2.381016007748429697e+00
1.993107900591444492e+00
1.893673576128199754e+00
1.848152170891883550e+00
2.199554671764581748e+00
2.849635764813401639e+00
2.015645955664521871e+00
2.101434744631551332e+00
2.154088674694873973e+00
1.966669063292399766e+00
1.828863504031069898e+00
2.192145853214025220e+00
2.172303502673059050e+00
1.681566369708884734e+00
2.223160616442671156e+00
1.619703308494772509e+00
2.707197317493820421e+00
1.705420085856909518e+00
2.292780796274358490e+00
1.894018315815738651e+00
2.143107926824075804e+00
2.263825475876253268e+00
1.958414488893620797e+00
2.247608131260409703e+00
1.531529013525475102e+00
2.253947693520625073e+00
1.827361799474262138e+00
2.798036688280845841e+00
2.006974644372845784e+00
2.558329073866657311e+00
2.105906839735294245e+00
2.962619493929647074e+00
1.863947261667155075e+00
1.959195379381565960e+00
2.401711381697138048e+00
1.874099955664862094e+00
2.058642105446808035e+00
2.602287315961655967e+00
3.584289468877906781e+00
1.917587690625329300e+00
2.145190133143195954e+00
2.489666354270125836e+00
1.692666292303949493e+00
1.871686738055890364e+00
2.475267961159950403e+00
2.174688024230050143e+00
1.962683467594769970e+00
1.927767350550070979e+00
1.954217573393950635e+00
3.226010340302646107e+00
2.650457540643418319e+00
2.680505011449294983e+00
1.973638808391076971e+00
2.146430656199469489e+00
2.366148038176450363e+00
2.527030042241660723e+00
2.392431713431054430e+00
2.362039044961399270e+00
1.801361581029861769e+00
2.138926898107746055e+00
2.821157351668343694e+00
2.126236570778522683e+00
2.053352439047936073e+00
2.626355593565130153e+00
2.310931508503573983e+00
2.678102922033680056e+00
1.866223475874991156e+00
2.623709723128925919e+00
2.284991976115349654e+00
2.969616276648200159e+00
1.993382965411289121e+00
2.152256461021752720e+00
2.125751814953384500e+00
1.653863389902364034e+00
2.055225298595415584e+00
1.855575507012688030e+00
1.858603619392281692e+00
2.370657202590922719e+00
1.793627340656201330e+00
2.107411977004193471e+00
2.245508230418557627e+00
2.107001632290837811e+00
1.690899324161833972e+00
2.016638531962014369e+00
2.024699421304934521e+00
2.318154689265362389e+00
2.455945671107524042e+00
1.838848453588600274e+00
2.421930360228282453e+00
2.110183232896705174e+00
1.666777512637328318e+00
2.383542026926710466e+00
2.261225161755064939e+00
1.774970099359407083e+00
1.786120098396200229e+00
2.076981169519291459e+00
2.027765717536426315e+00
1.870999446672204858e+00
2.674586334906153606e+00
2.187619725758181310e+00
1.953409033468599620e+00
2.079886849384211978e+00
1.851910584982285002e+00
2.166572734565442193e+00
1.783594592474131435e+00
2.188252354201738470e+00
1.118925511041772403e+00
1.962109503006447708e+00
1.845548262091421421e+00
2.372910108371730331e+00
2.223617259086445586e+00
2.105149574425444481e+00
1.774921583770682654e+00
1.957689181398362566e+00
1.876660452267596702e+00
1.731016420769067699e+00
1.909539727984734814e+00
2.486441001390270245e+00
1.940558692508564498e+00
2.271402751471154335e+00
2.470393163589675645e+00
2.071258362518352492e+00
2.275985138351741988e+00
2.031764047995055833e+00
1.814090658258103783e+00
2.064683186210175769e+00
2.340266311540059263e+00
1.888068367613476184e+00
2.079319749452563038e+00
2.288649671085424053e+00
2.051569899766448657e+00
2.126438807596942482e+00
1.712566791855307136e+00
2.320779767518138303e+00
2.483118952831760762e+00
2.045661767399279629e+00
2.347832750427405468e+00
2.052273447228124326e+00
2.143703641323155829e+00
2.428191255877379273e+00
2.064203118603178400e+00
2.545268016448171799e+00
1.219724880975481263e+00
1.911691158927328438e+00
2.259273005041804172e+00
2.092915649480651563e+00
1.977403120585034424e+00
2.386884089184411639e+00
9.461696445487508544e-01
1.813687805280064236e+00
3.669579885006212017e+00
2.968031589361057598e+00
2.054593541359269526e+00
2.017435493740133534e+00
2.145915677097651297e+00
2.120707339961628524e+00
3.229987779485800736e+00
1.346709037519280949e+00
1.933525757148734536e+00
2.068364840216731615e+00
2.252974609855302290e+00
2.198246702798552388e+00
2.584616913171925212e+00
1.756199442066158189e+00
1.991988694491383161e+00
1.890585520012022736e+00
2.695199765818421689e+00
2.091488226473502188e+00
1.910315368769164968e+00
2.167514897415063757e+00
1.692480487979365122e+00
2.049574899347881285e+00
1.873866910606083458e+00
1.997913030435884973e+00
1.778121077558908691e+00
2.346783477624627245e+00
2.047473477289559085e+00
2.181394128474374750e+00
2.677733527767801824e+00
2.291121112961186146e+00
2.013094208979070210e+00
1.932603579986159392e+00
2.168619010409611469e+00
2.266786484927740375e+00
2.610746258873401615e+00
2.419873371309874788e+00
2.151465971577572134e+00
1.913593119123988773e+00
2.562035411723943668e+00
3.224503751130303186e+00
2.232873292280420419e+00
2.627774696731150605e+00
2.673304767273270155e+00
2.401072172460974929e+00
1.954237483400089515e+00
1.863599993251573217e+00
2.539766047948087913e+00
2.525448180948169696e+00
1.819517218569038919e+00
2.188144845951768058e+00
2.672389838115253990e+00
2.934721220565772892e+00
2.477218571973043293e+00
1.952361784763954056e+00
2.249726852872927285e+00
2.462927803517298564e+00
1.843705286254329723e+00
2.251167668389885801e+00
3.079334552186646867e+00
2.709073106856478841e+00
1.937333387516226635e+00
1.830022401306004465e+00
