# Supplementary material for: Wide-field fluorescence lifetime imaging of single molecules with a gated single-photon camera
Source: Light Sci Appl. 2025 Aug 4;14:258. doi: 10.1038/s41377-025-01901-2 (PMC12319105; doi:10.1038/s41377-025-01901-2)
Supplement: Supplementary file 2 — Data Set [file 41377_2025_1901_MOESM2_ESM.zip › curated-data-SPAD-FLIM-proofs/Fig4/README-for-npz-files.txt]

To open .npz traces in python, use the code lines below.

data=np.load(trace_file)
    index = data['index']
    No = data['No'] ; Bo=data['Bo']
    N1 = data['N1'] ; B1=data['B1']
    time = data['time']
    gate_step_size = data['gate_step_size']
    integration_time = data['integration_time']
